# Supplementary material for: Modeling of African population history using f-statistics is biased when applying all previously proposed SNP ascertainment schemes
Source: PLoS Genet. 2023 Sep 7;19(9):e1010931. doi: 10.1371/journal.pgen.1010931 (PMC10508636; doi:10.1371/journal.pgen.1010931)
Supplement: S2 Table — (XLSX) [file pgen.1010931.s019.xlsx]

## Sheet: Suppl. Table 2
SNP set (ascertainment scheme)	group set	number of groups	number of individuals	number of SNPs, original	number of SNPs after missing data filtering	number of polymorphic SNPs
1000K	AFR+EAS	55	118	888460	648681	610754
1240K	AFR+EAS	55	118	1059534	785812	763188
1240K, Human Origins sites	AFR+EAS	55	118	553587	412731	399064
1240K, sites exclusive to Human Origins	AFR+EAS	55	118	421847	312406	299741
1240K, Illumina 650Y sites	AFR+EAS	55	118	486797	361340	354539
1240K, sites exclusive to Illumina 650Y	AFR+EAS	55	118	355057	261015	255216
1240K, sites present in both llumina 650Y and Human Origins	AFR+EAS	55	118	131740	100325	99323
1240K, other sites	AFR+EAS	55	118	150890	112066	108908
2200K	AFR+EAS	55	118	1855941	1364505	1304074
AT/GC	AFR+EAS	55	118	14179006	8359102	2268154
AT/GC MAF (on 351 ind.)	AFR+EAS	55	118	1377885	510334	508728
AT/GC MAF (on AFR)	AFR+EAS	55	118	1617240	653569	653567
AT/GC MAF (on AFR+AFR_adm)	AFR+EAS	55	118	1585681	630847	630818
AT/GC MAF (on AMR)	AFR+EAS	55	118	2308906	382300	366407
AT/GC MAF (on CASSIB)	AFR+EAS	55	118	2415291	456263	447394
AT/GC MAF (on EAS)	AFR+EAS	55	118	2366887	427467	427465
AT/GC MAF (on EUR)	AFR+EAS	55	118	2179293	451935	435343
AT/GC MAF (on ME)	AFR+EAS	55	118	2253224	481498	453707
AT/GC MAF (on PAP)	AFR+EAS	55	118	2356710	403267	355386
AT/GC MAF (on SAS)	AFR+EAS	55	118	2415394	462049	452200
AT/GC thinned, iteration 1	AFR+EAS	55	118	4814167	2837794	770309
AT/GC thinned, iteration 10	AFR+EAS	55	118	4814167	2837768	770356
AT/GC thinned, iteration 100	AFR+EAS	55	118	4814167	2838731	771368
AT/GC thinned, iteration 11	AFR+EAS	55	118	4814167	2836748	768756
AT/GC thinned, iteration 12	AFR+EAS	55	118	4814167	2836894	770143
AT/GC thinned, iteration 13	AFR+EAS	55	118	4814167	2838067	769955
AT/GC thinned, iteration 14	AFR+EAS	55	118	4814167	2838566	769836
AT/GC thinned, iteration 15	AFR+EAS	55	118	4814167	2837369	770570
AT/GC thinned, iteration 16	AFR+EAS	55	118	4814167	2838102	769286
AT/GC thinned, iteration 17	AFR+EAS	55	118	4814167	2840026	770076
AT/GC thinned, iteration 18	AFR+EAS	55	118	4814167	2838370	770616
AT/GC thinned, iteration 19	AFR+EAS	55	118	4814167	2837748	770214
AT/GC thinned, iteration 2	AFR+EAS	55	118	4814167	2837210	770749
AT/GC thinned, iteration 20	AFR+EAS	55	118	4814167	2838417	769117
AT/GC thinned, iteration 21	AFR+EAS	55	118	4814167	2837230	768971
AT/GC thinned, iteration 22	AFR+EAS	55	118	4814167	2837960	770235
AT/GC thinned, iteration 23	AFR+EAS	55	118	4814167	2838381	770086
AT/GC thinned, iteration 24	AFR+EAS	55	118	4814167	2837809	770934
AT/GC thinned, iteration 25	AFR+EAS	55	118	4814167	2839065	771143
AT/GC thinned, iteration 26	AFR+EAS	55	118	4814167	2837224	769008
AT/GC thinned, iteration 27	AFR+EAS	55	118	4814167	2839163	770013
AT/GC thinned, iteration 28	AFR+EAS	55	118	4814167	2838813	770127
AT/GC thinned, iteration 29	AFR+EAS	55	118	4814167	2837973	770014
AT/GC thinned, iteration 3	AFR+EAS	55	118	4814167	2837936	770257
AT/GC thinned, iteration 30	AFR+EAS	55	118	4814167	2838414	770058
AT/GC thinned, iteration 31	AFR+EAS	55	118	4814167	2837743	771269
AT/GC thinned, iteration 32	AFR+EAS	55	118	4814167	2838411	769290
AT/GC thinned, iteration 33	AFR+EAS	55	118	4814167	2837466	769422
AT/GC thinned, iteration 34	AFR+EAS	55	118	4814167	2837647	769505
AT/GC thinned, iteration 35	AFR+EAS	55	118	4814167	2838455	770318
AT/GC thinned, iteration 36	AFR+EAS	55	118	4814167	2839723	770586
AT/GC thinned, iteration 37	AFR+EAS	55	118	4814167	2839472	771600
AT/GC thinned, iteration 38	AFR+EAS	55	118	4814167	2837478	769688
AT/GC thinned, iteration 39	AFR+EAS	55	118	4814167	2837854	769357
AT/GC thinned, iteration 4	AFR+EAS	55	118	4814167	2838019	770259
AT/GC thinned, iteration 40	AFR+EAS	55	118	4814167	2837366	770678
AT/GC thinned, iteration 41	AFR+EAS	55	118	4814167	2839177	770393
AT/GC thinned, iteration 42	AFR+EAS	55	118	4814167	2836731	768921
AT/GC thinned, iteration 43	AFR+EAS	55	118	4814167	2836738	769187
AT/GC thinned, iteration 44	AFR+EAS	55	118	4814167	2836853	770516
AT/GC thinned, iteration 45	AFR+EAS	55	118	4814167	2837074	770565
AT/GC thinned, iteration 46	AFR+EAS	55	118	4814167	2837762	768999
AT/GC thinned, iteration 47	AFR+EAS	55	118	4814167	2837586	769596
AT/GC thinned, iteration 48	AFR+EAS	55	118	4814167	2837436	770005
AT/GC thinned, iteration 49	AFR+EAS	55	118	4814167	2839683	770077
AT/GC thinned, iteration 5	AFR+EAS	55	118	4814167	2838370	770399
AT/GC thinned, iteration 50	AFR+EAS	55	118	4814167	2839303	771434
AT/GC thinned, iteration 51	AFR+EAS	55	118	4814167	2837368	769526
AT/GC thinned, iteration 52	AFR+EAS	55	118	4814167	2838057	770763
AT/GC thinned, iteration 53	AFR+EAS	55	118	4814167	2838153	770125
AT/GC thinned, iteration 54	AFR+EAS	55	118	4814167	2838077	769423
AT/GC thinned, iteration 55	AFR+EAS	55	118	4814167	2839504	770928
AT/GC thinned, iteration 56	AFR+EAS	55	118	4814167	2836296	769661
AT/GC thinned, iteration 57	AFR+EAS	55	118	4814167	2837901	769747
AT/GC thinned, iteration 58	AFR+EAS	55	118	4814167	2836622	770566
AT/GC thinned, iteration 59	AFR+EAS	55	118	4814167	2841030	770695
AT/GC thinned, iteration 6	AFR+EAS	55	118	4814167	2837182	771255
AT/GC thinned, iteration 60	AFR+EAS	55	118	4814167	2838996	770343
AT/GC thinned, iteration 61	AFR+EAS	55	118	4814167	2838203	770449
AT/GC thinned, iteration 62	AFR+EAS	55	118	4814167	2838722	770335
AT/GC thinned, iteration 63	AFR+EAS	55	118	4814167	2838185	770297
AT/GC thinned, iteration 64	AFR+EAS	55	118	4814167	2837878	769812
AT/GC thinned, iteration 65	AFR+EAS	55	118	4814167	2837988	769788
AT/GC thinned, iteration 66	AFR+EAS	55	118	4814167	2839069	769920
AT/GC thinned, iteration 67	AFR+EAS	55	118	4814167	2836551	769446
AT/GC thinned, iteration 68	AFR+EAS	55	118	4814167	2836912	769186
AT/GC thinned, iteration 69	AFR+EAS	55	118	4814167	2837616	769424
AT/GC thinned, iteration 7	AFR+EAS	55	118	4814167	2839016	770732
AT/GC thinned, iteration 70	AFR+EAS	55	118	4814167	2838202	770483
AT/GC thinned, iteration 71	AFR+EAS	55	118	4814167	2838880	770844
AT/GC thinned, iteration 72	AFR+EAS	55	118	4814167	2838800	770623
AT/GC thinned, iteration 73	AFR+EAS	55	118	4814167	2837959	769849
AT/GC thinned, iteration 74	AFR+EAS	55	118	4814167	2837907	769567
AT/GC thinned, iteration 75	AFR+EAS	55	118	4814167	2838786	769276
AT/GC thinned, iteration 76	AFR+EAS	55	118	4814167	2839244	770375
AT/GC thinned, iteration 77	AFR+EAS	55	118	4814167	2838598	770196
AT/GC thinned, iteration 78	AFR+EAS	55	118	4814167	2838942	770391
AT/GC thinned, iteration 79	AFR+EAS	55	118	4814167	2837418	770369
AT/GC thinned, iteration 8	AFR+EAS	55	118	4814167	2835914	769862
AT/GC thinned, iteration 80	AFR+EAS	55	118	4814167	2837460	770346
AT/GC thinned, iteration 81	AFR+EAS	55	118	4814167	2838719	769052
AT/GC thinned, iteration 82	AFR+EAS	55	118	4814167	2838307	769927
AT/GC thinned, iteration 83	AFR+EAS	55	118	4814167	2838895	769506
AT/GC thinned, iteration 84	AFR+EAS	55	118	4814167	2839266	771266
AT/GC thinned, iteration 85	AFR+EAS	55	118	4814167	2838706	770619
AT/GC thinned, iteration 86	AFR+EAS	55	118	4814167	2837759	770091
AT/GC thinned, iteration 87	AFR+EAS	55	118	4814167	2838673	769292
AT/GC thinned, iteration 88	AFR+EAS	55	118	4814167	2837876	769807
AT/GC thinned, iteration 89	AFR+EAS	55	118	4814167	2837934	770183
AT/GC thinned, iteration 9	AFR+EAS	55	118	4814167	2837962	770890
AT/GC thinned, iteration 90	AFR+EAS	55	118	4814167	2837471	769619
AT/GC thinned, iteration 91	AFR+EAS	55	118	4814167	2838403	770267
AT/GC thinned, iteration 92	AFR+EAS	55	118	4814167	2838243	768193
AT/GC thinned, iteration 93	AFR+EAS	55	118	4814167	2837995	770473
AT/GC thinned, iteration 94	AFR+EAS	55	118	4814167	2837201	770002
AT/GC thinned, iteration 95	AFR+EAS	55	118	4814167	2839039	771122
AT/GC thinned, iteration 96	AFR+EAS	55	118	4814167	2838108	770766
AT/GC thinned, iteration 97	AFR+EAS	55	118	4814167	2836511	769230
AT/GC thinned, iteration 98	AFR+EAS	55	118	4814167	2837459	770138
AT/GC thinned, iteration 99	AFR+EAS	55	118	4814167	2837439	769621
HO panel 13	AFR+EAS	55	118	128203	94453	90136
HO panel 4	AFR+EAS	55	118	141909	107553	106537
HO panel 5	AFR+EAS	55	118	111570	83293	82895
HO panels 4&5	AFR+EAS	55	118	237812	178856	177443
MAF (on 351 ind.)	AFR+EAS	55	118	7685875	3397745	3387302
MAF (on AFR)	AFR+EAS	55	118	9191697	4345246	4345234
MAF (on AFR+AFR_adm)	AFR+EAS	55	118	8981549	4195574	4195368
MAF (on AMR)	AFR+EAS	55	118	12302581	2535242	2434343
MAF (on CASSIB)	AFR+EAS	55	118	13026269	3029895	2972941
MAF (on EAS)	AFR+EAS	55	118	12705812	2841721	2841709
MAF (on EUR)	AFR+EAS	55	118	11706463	3010283	2899015
MAF (on ME)	AFR+EAS	55	118	12181776	3202972	3018442
MAF (on PAP)	AFR+EAS	55	118	12611442	2671859	2367290
MAF (on SAS)	AFR+EAS	55	118	13039151	3072522	3008027
archaic ascertainment	AFR+EAS	55	118	2267721	1603147	691168
archaic ascertainment, transversions	AFR+EAS	55	118	2267721	501472	211675
thinned, iteration 1	AFR+EAS	55	118	4814167	2960113	764229
thinned, iteration 10	AFR+EAS	55	118	4814167	2958471	763413
thinned, iteration 100	AFR+EAS	55	118	4814167	2959500	764375
thinned, iteration 11	AFR+EAS	55	118	4814167	2961615	764421
thinned, iteration 12	AFR+EAS	55	118	4814167	2958191	763650
thinned, iteration 13	AFR+EAS	55	118	4814167	2961452	762456
thinned, iteration 14	AFR+EAS	55	118	4814167	2959695	763133
thinned, iteration 15	AFR+EAS	55	118	4814167	2958809	762984
thinned, iteration 16	AFR+EAS	55	118	4814167	2961372	763602
thinned, iteration 17	AFR+EAS	55	118	4814167	2959861	764771
thinned, iteration 18	AFR+EAS	55	118	4814167	2960151	762365
thinned, iteration 19	AFR+EAS	55	118	4814167	2959242	762532
thinned, iteration 2	AFR+EAS	55	118	4814167	2960547	762392
thinned, iteration 20	AFR+EAS	55	118	4814167	2961547	763190
thinned, iteration 21	AFR+EAS	55	118	4814167	2959950	763538
thinned, iteration 22	AFR+EAS	55	118	4814167	2958473	762716
thinned, iteration 23	AFR+EAS	55	118	4814167	2959011	763535
thinned, iteration 24	AFR+EAS	55	118	4814167	2959425	762202
thinned, iteration 25	AFR+EAS	55	118	4814167	2960384	763346
thinned, iteration 26	AFR+EAS	55	118	4814167	2960578	763834
thinned, iteration 27	AFR+EAS	55	118	4814167	2958720	762940
thinned, iteration 28	AFR+EAS	55	118	4814167	2959382	762581
thinned, iteration 29	AFR+EAS	55	118	4814167	2959966	762234
thinned, iteration 3	AFR+EAS	55	118	4814167	2958623	764119
thinned, iteration 30	AFR+EAS	55	118	4814167	2959152	762422
thinned, iteration 31	AFR+EAS	55	118	4814167	2960150	763614
thinned, iteration 32	AFR+EAS	55	118	4814167	2958546	764809
thinned, iteration 33	AFR+EAS	55	118	4814167	2959265	762753
thinned, iteration 34	AFR+EAS	55	118	4814167	2958696	764037
thinned, iteration 35	AFR+EAS	55	118	4814167	2959181	762187
thinned, iteration 36	AFR+EAS	55	118	4814167	2961157	762490
thinned, iteration 37	AFR+EAS	55	118	4814167	2960681	762392
thinned, iteration 38	AFR+EAS	55	118	4814167	2960124	763114
thinned, iteration 39	AFR+EAS	55	118	4814167	2959421	762352
thinned, iteration 4	AFR+EAS	55	118	4814167	2959937	763904
thinned, iteration 40	AFR+EAS	55	118	4814167	2959603	762708
thinned, iteration 41	AFR+EAS	55	118	4814167	2959294	763231
thinned, iteration 42	AFR+EAS	55	118	4814167	2962059	763256
thinned, iteration 43	AFR+EAS	55	118	4814167	2959124	762360
thinned, iteration 44	AFR+EAS	55	118	4814167	2960248	763924
thinned, iteration 45	AFR+EAS	55	118	4814167	2957822	763033
thinned, iteration 46	AFR+EAS	55	118	4814167	2959513	763668
thinned, iteration 47	AFR+EAS	55	118	4814167	2960234	763528
thinned, iteration 48	AFR+EAS	55	118	4814167	2960131	761667
thinned, iteration 49	AFR+EAS	55	118	4814167	2959905	762587
thinned, iteration 5	AFR+EAS	55	118	4814167	2959826	765306
thinned, iteration 50	AFR+EAS	55	118	4814167	2960206	763905
thinned, iteration 51	AFR+EAS	55	118	4814167	2959096	763490
thinned, iteration 52	AFR+EAS	55	118	4814167	2959329	761437
thinned, iteration 53	AFR+EAS	55	118	4814167	2958682	762082
thinned, iteration 54	AFR+EAS	55	118	4814167	2959769	762458
thinned, iteration 55	AFR+EAS	55	118	4814167	2960033	763596
thinned, iteration 56	AFR+EAS	55	118	4814167	2957719	763435
thinned, iteration 57	AFR+EAS	55	118	4814167	2959165	762923
thinned, iteration 58	AFR+EAS	55	118	4814167	2961168	764141
thinned, iteration 59	AFR+EAS	55	118	4814167	2959699	763130
thinned, iteration 6	AFR+EAS	55	118	4814167	2958810	763162
thinned, iteration 60	AFR+EAS	55	118	4814167	2962513	764627
thinned, iteration 61	AFR+EAS	55	118	4814167	2960728	764522
thinned, iteration 62	AFR+EAS	55	118	4814167	2959017	761481
thinned, iteration 63	AFR+EAS	55	118	4814167	2961237	763731
thinned, iteration 64	AFR+EAS	55	118	4814167	2959894	763217
thinned, iteration 65	AFR+EAS	55	118	4814167	2958950	761652
thinned, iteration 66	AFR+EAS	55	118	4814167	2959729	763232
thinned, iteration 67	AFR+EAS	55	118	4814167	2960387	764725
thinned, iteration 68	AFR+EAS	55	118	4814167	2959808	763147
thinned, iteration 69	AFR+EAS	55	118	4814167	2958900	762262
thinned, iteration 7	AFR+EAS	55	118	4814167	2958233	763579
thinned, iteration 70	AFR+EAS	55	118	4814167	2960471	763803
thinned, iteration 71	AFR+EAS	55	118	4814167	2958432	763310
thinned, iteration 72	AFR+EAS	55	118	4814167	2959743	762812
thinned, iteration 73	AFR+EAS	55	118	4814167	2958169	763081
thinned, iteration 74	AFR+EAS	55	118	4814167	2961948	763191
thinned, iteration 75	AFR+EAS	55	118	4814167	2956893	762254
thinned, iteration 76	AFR+EAS	55	118	4814167	2958437	764115
thinned, iteration 77	AFR+EAS	55	118	4814167	2960685	764588
thinned, iteration 78	AFR+EAS	55	118	4814167	2959456	763307
thinned, iteration 79	AFR+EAS	55	118	4814167	2958189	762393
thinned, iteration 8	AFR+EAS	55	118	4814167	2958971	762924
thinned, iteration 80	AFR+EAS	55	118	4814167	2957537	761431
thinned, iteration 81	AFR+EAS	55	118	4814167	2960059	764260
thinned, iteration 82	AFR+EAS	55	118	4814167	2959051	763735
thinned, iteration 83	AFR+EAS	55	118	4814167	2959049	763705
thinned, iteration 84	AFR+EAS	55	118	4814167	2960999	764068
thinned, iteration 85	AFR+EAS	55	118	4814167	2959711	762872
thinned, iteration 86	AFR+EAS	55	118	4814167	2959258	762117
thinned, iteration 87	AFR+EAS	55	118	4814167	2959573	763615
thinned, iteration 88	AFR+EAS	55	118	4814167	2960155	763602
thinned, iteration 89	AFR+EAS	55	118	4814167	2958664	763422
thinned, iteration 9	AFR+EAS	55	118	4814167	2958311	762490
thinned, iteration 90	AFR+EAS	55	118	4814167	2959690	763135
thinned, iteration 91	AFR+EAS	55	118	4814167	2957412	760779
thinned, iteration 92	AFR+EAS	55	118	4814167	2958724	762749
thinned, iteration 93	AFR+EAS	55	118	4814167	2957295	762455
thinned, iteration 94	AFR+EAS	55	118	4814167	2958792	761816
thinned, iteration 95	AFR+EAS	55	118	4814167	2959683	764398
thinned, iteration 96	AFR+EAS	55	118	4814167	2958487	762448
thinned, iteration 97	AFR+EAS	55	118	4814167	2958151	761771
thinned, iteration 98	AFR+EAS	55	118	4814167	2958658	763073
thinned, iteration 99	AFR+EAS	55	118	4814167	2959855	763795
unascertained	AFR+EAS	55	118	94691841	58212580	15012791
1000K	AMR+AMRSIB+EUR+PAP	51	112	888460	540640	364079
1240K	AMR+AMRSIB+EUR+PAP	51	112	1059534	584760	501429
1240K, Human Origins sites	AMR+AMRSIB+EUR+PAP	51	112	553587	305303	244922
1240K, sites exclusive to Human Origins	AMR+AMRSIB+EUR+PAP	51	112	421847	230235	171249
1240K, Illumina 650Y sites	AMR+AMRSIB+EUR+PAP	51	112	486797	270245	263084
1240K, sites exclusive to Illumina 650Y	AMR+AMRSIB+EUR+PAP	51	112	355057	195177	189411
1240K, sites present in both llumina 650Y and Human Origins	AMR+AMRSIB+EUR+PAP	51	112	131740	75068	73673
1240K, other sites	AMR+AMRSIB+EUR+PAP	51	112	150890	84280	67096
2200K	AMR+AMRSIB+EUR+PAP	51	112	1855941	1069144	814915
AT/GC	AMR+AMRSIB+EUR+PAP	51	112	14179006	5631652	805042
AT/GC MAF (on 351 ind.)	AMR+AMRSIB+EUR+PAP	51	112	1377885	344503	334467
AT/GC MAF (on AFR)	AMR+AMRSIB+EUR+PAP	51	112	1617240	441160	309172
AT/GC MAF (on AFR+AFR_adm)	AMR+AMRSIB+EUR+PAP	51	112	1585681	425136	319053
AT/GC MAF (on AMR)	AMR+AMRSIB+EUR+PAP	51	112	2308906	258089	258089
AT/GC MAF (on CASSIB)	AMR+AMRSIB+EUR+PAP	51	112	2415291	307887	302893
AT/GC MAF (on EAS)	AMR+AMRSIB+EUR+PAP	51	112	2366887	288455	281200
AT/GC MAF (on EUR)	AMR+AMRSIB+EUR+PAP	51	112	2179293	303342	303342
AT/GC MAF (on ME)	AMR+AMRSIB+EUR+PAP	51	112	2253224	325257	316397
AT/GC MAF (on PAP)	AMR+AMRSIB+EUR+PAP	51	112	2356710	272093	272093
AT/GC MAF (on SAS)	AMR+AMRSIB+EUR+PAP	51	112	2415394	309971	306230
AT/GC thinned, iteration 1	AMR+AMRSIB+EUR+PAP	51	112	8880600	3527283	503814
AT/GC thinned, iteration 10	AMR+AMRSIB+EUR+PAP	51	112	8880600	3527172	504248
AT/GC thinned, iteration 100	AMR+AMRSIB+EUR+PAP	51	112	8880600	3527075	504805
AT/GC thinned, iteration 11	AMR+AMRSIB+EUR+PAP	51	112	8880600	3526866	503777
AT/GC thinned, iteration 12	AMR+AMRSIB+EUR+PAP	51	112	8880600	3529174	504692
AT/GC thinned, iteration 13	AMR+AMRSIB+EUR+PAP	51	112	8880600	3527996	504902
AT/GC thinned, iteration 14	AMR+AMRSIB+EUR+PAP	51	112	8880600	3527767	503244
AT/GC thinned, iteration 15	AMR+AMRSIB+EUR+PAP	51	112	8880600	3527237	503682
AT/GC thinned, iteration 16	AMR+AMRSIB+EUR+PAP	51	112	8880600	3525619	503549
AT/GC thinned, iteration 17	AMR+AMRSIB+EUR+PAP	51	112	8880600	3527205	504353
AT/GC thinned, iteration 18	AMR+AMRSIB+EUR+PAP	51	112	8880600	3527718	504641
AT/GC thinned, iteration 19	AMR+AMRSIB+EUR+PAP	51	112	8880600	3527009	504020
AT/GC thinned, iteration 2	AMR+AMRSIB+EUR+PAP	51	112	8880600	3528257	504467
AT/GC thinned, iteration 20	AMR+AMRSIB+EUR+PAP	51	112	8880600	3526417	504093
AT/GC thinned, iteration 21	AMR+AMRSIB+EUR+PAP	51	112	8880600	3527278	504147
AT/GC thinned, iteration 22	AMR+AMRSIB+EUR+PAP	51	112	8880600	3527227	504113
AT/GC thinned, iteration 23	AMR+AMRSIB+EUR+PAP	51	112	8880600	3525637	503793
AT/GC thinned, iteration 24	AMR+AMRSIB+EUR+PAP	51	112	8880600	3527930	505023
AT/GC thinned, iteration 25	AMR+AMRSIB+EUR+PAP	51	112	8880600	3528071	503652
AT/GC thinned, iteration 26	AMR+AMRSIB+EUR+PAP	51	112	8880600	3527074	503623
AT/GC thinned, iteration 27	AMR+AMRSIB+EUR+PAP	51	112	8880600	3528042	504562
AT/GC thinned, iteration 28	AMR+AMRSIB+EUR+PAP	51	112	8880600	3526223	504121
AT/GC thinned, iteration 29	AMR+AMRSIB+EUR+PAP	51	112	8880600	3527765	504440
AT/GC thinned, iteration 3	AMR+AMRSIB+EUR+PAP	51	112	8880600	3528794	504036
AT/GC thinned, iteration 30	AMR+AMRSIB+EUR+PAP	51	112	8880600	3526028	503490
AT/GC thinned, iteration 31	AMR+AMRSIB+EUR+PAP	51	112	8880600	3529127	504533
AT/GC thinned, iteration 32	AMR+AMRSIB+EUR+PAP	51	112	8880600	3525871	504091
AT/GC thinned, iteration 33	AMR+AMRSIB+EUR+PAP	51	112	8880600	3527593	504190
AT/GC thinned, iteration 34	AMR+AMRSIB+EUR+PAP	51	112	8880600	3527060	504378
AT/GC thinned, iteration 35	AMR+AMRSIB+EUR+PAP	51	112	8880600	3528261	503566
AT/GC thinned, iteration 36	AMR+AMRSIB+EUR+PAP	51	112	8880600	3527373	504430
AT/GC thinned, iteration 37	AMR+AMRSIB+EUR+PAP	51	112	8880600	3525629	503584
AT/GC thinned, iteration 38	AMR+AMRSIB+EUR+PAP	51	112	8880600	3526757	503659
AT/GC thinned, iteration 39	AMR+AMRSIB+EUR+PAP	51	112	8880600	3526055	504158
AT/GC thinned, iteration 4	AMR+AMRSIB+EUR+PAP	51	112	8880600	3527838	504433
AT/GC thinned, iteration 40	AMR+AMRSIB+EUR+PAP	51	112	8880600	3527862	504124
AT/GC thinned, iteration 41	AMR+AMRSIB+EUR+PAP	51	112	8880600	3527535	504092
AT/GC thinned, iteration 42	AMR+AMRSIB+EUR+PAP	51	112	8880600	3527808	504457
AT/GC thinned, iteration 43	AMR+AMRSIB+EUR+PAP	51	112	8880600	3528157	504111
AT/GC thinned, iteration 44	AMR+AMRSIB+EUR+PAP	51	112	8880600	3527418	504162
AT/GC thinned, iteration 45	AMR+AMRSIB+EUR+PAP	51	112	8880600	3526355	503801
AT/GC thinned, iteration 46	AMR+AMRSIB+EUR+PAP	51	112	8880600	3527174	504565
AT/GC thinned, iteration 47	AMR+AMRSIB+EUR+PAP	51	112	8880600	3526812	504084
AT/GC thinned, iteration 48	AMR+AMRSIB+EUR+PAP	51	112	8880600	3526579	504223
AT/GC thinned, iteration 49	AMR+AMRSIB+EUR+PAP	51	112	8880600	3528986	504743
AT/GC thinned, iteration 5	AMR+AMRSIB+EUR+PAP	51	112	8880600	3526014	504014
AT/GC thinned, iteration 50	AMR+AMRSIB+EUR+PAP	51	112	8880600	3527520	504641
AT/GC thinned, iteration 51	AMR+AMRSIB+EUR+PAP	51	112	8880600	3527734	504660
AT/GC thinned, iteration 52	AMR+AMRSIB+EUR+PAP	51	112	8880600	3526131	504363
AT/GC thinned, iteration 53	AMR+AMRSIB+EUR+PAP	51	112	8880600	3528668	503748
AT/GC thinned, iteration 54	AMR+AMRSIB+EUR+PAP	51	112	8880600	3526515	503696
AT/GC thinned, iteration 55	AMR+AMRSIB+EUR+PAP	51	112	8880600	3527869	504051
AT/GC thinned, iteration 56	AMR+AMRSIB+EUR+PAP	51	112	8880600	3527200	504080
AT/GC thinned, iteration 57	AMR+AMRSIB+EUR+PAP	51	112	8880600	3527247	504322
AT/GC thinned, iteration 58	AMR+AMRSIB+EUR+PAP	51	112	8880600	3527059	504552
AT/GC thinned, iteration 59	AMR+AMRSIB+EUR+PAP	51	112	8880600	3527811	504804
AT/GC thinned, iteration 6	AMR+AMRSIB+EUR+PAP	51	112	8880600	3527650	505325
AT/GC thinned, iteration 60	AMR+AMRSIB+EUR+PAP	51	112	8880600	3527121	503645
AT/GC thinned, iteration 61	AMR+AMRSIB+EUR+PAP	51	112	8880600	3527739	504508
AT/GC thinned, iteration 62	AMR+AMRSIB+EUR+PAP	51	112	8880600	3527551	504293
AT/GC thinned, iteration 63	AMR+AMRSIB+EUR+PAP	51	112	8880600	3528686	504716
AT/GC thinned, iteration 64	AMR+AMRSIB+EUR+PAP	51	112	8880600	3527059	503704
AT/GC thinned, iteration 65	AMR+AMRSIB+EUR+PAP	51	112	8880600	3525363	503586
AT/GC thinned, iteration 66	AMR+AMRSIB+EUR+PAP	51	112	8880600	3527751	504226
AT/GC thinned, iteration 67	AMR+AMRSIB+EUR+PAP	51	112	8880600	3526799	503959
AT/GC thinned, iteration 68	AMR+AMRSIB+EUR+PAP	51	112	8880600	3527917	504042
AT/GC thinned, iteration 69	AMR+AMRSIB+EUR+PAP	51	112	8880600	3528167	503936
AT/GC thinned, iteration 7	AMR+AMRSIB+EUR+PAP	51	112	8880600	3527594	504467
AT/GC thinned, iteration 70	AMR+AMRSIB+EUR+PAP	51	112	8880600	3526874	503984
AT/GC thinned, iteration 71	AMR+AMRSIB+EUR+PAP	51	112	8880600	3528562	504328
AT/GC thinned, iteration 72	AMR+AMRSIB+EUR+PAP	51	112	8880600	3525024	503948
AT/GC thinned, iteration 73	AMR+AMRSIB+EUR+PAP	51	112	8880600	3526596	503574
AT/GC thinned, iteration 74	AMR+AMRSIB+EUR+PAP	51	112	8880600	3526949	503486
AT/GC thinned, iteration 75	AMR+AMRSIB+EUR+PAP	51	112	8880600	3527956	504065
AT/GC thinned, iteration 76	AMR+AMRSIB+EUR+PAP	51	112	8880600	3528163	504210
AT/GC thinned, iteration 77	AMR+AMRSIB+EUR+PAP	51	112	8880600	3526633	504505
AT/GC thinned, iteration 78	AMR+AMRSIB+EUR+PAP	51	112	8880600	3528154	503267
AT/GC thinned, iteration 79	AMR+AMRSIB+EUR+PAP	51	112	8880600	3527120	503924
AT/GC thinned, iteration 8	AMR+AMRSIB+EUR+PAP	51	112	8880600	3527078	504244
AT/GC thinned, iteration 80	AMR+AMRSIB+EUR+PAP	51	112	8880600	3528064	504248
AT/GC thinned, iteration 81	AMR+AMRSIB+EUR+PAP	51	112	8880600	3526466	504034
AT/GC thinned, iteration 82	AMR+AMRSIB+EUR+PAP	51	112	8880600	3527751	504291
AT/GC thinned, iteration 83	AMR+AMRSIB+EUR+PAP	51	112	8880600	3526778	503917
AT/GC thinned, iteration 84	AMR+AMRSIB+EUR+PAP	51	112	8880600	3526633	503843
AT/GC thinned, iteration 85	AMR+AMRSIB+EUR+PAP	51	112	8880600	3527952	504474
AT/GC thinned, iteration 86	AMR+AMRSIB+EUR+PAP	51	112	8880600	3527160	504463
AT/GC thinned, iteration 87	AMR+AMRSIB+EUR+PAP	51	112	8880600	3527313	503651
AT/GC thinned, iteration 88	AMR+AMRSIB+EUR+PAP	51	112	8880600	3527066	504227
AT/GC thinned, iteration 89	AMR+AMRSIB+EUR+PAP	51	112	8880600	3526151	504284
AT/GC thinned, iteration 9	AMR+AMRSIB+EUR+PAP	51	112	8880600	3527219	503734
AT/GC thinned, iteration 90	AMR+AMRSIB+EUR+PAP	51	112	8880600	3526234	503578
AT/GC thinned, iteration 91	AMR+AMRSIB+EUR+PAP	51	112	8880600	3526372	503881
AT/GC thinned, iteration 92	AMR+AMRSIB+EUR+PAP	51	112	8880600	3527122	504057
AT/GC thinned, iteration 93	AMR+AMRSIB+EUR+PAP	51	112	8880600	3528105	504254
AT/GC thinned, iteration 94	AMR+AMRSIB+EUR+PAP	51	112	8880600	3528340	504321
AT/GC thinned, iteration 95	AMR+AMRSIB+EUR+PAP	51	112	8880600	3527265	504292
AT/GC thinned, iteration 96	AMR+AMRSIB+EUR+PAP	51	112	8880600	3528043	504654
AT/GC thinned, iteration 97	AMR+AMRSIB+EUR+PAP	51	112	8880600	3526252	504496
AT/GC thinned, iteration 98	AMR+AMRSIB+EUR+PAP	51	112	8880600	3528201	504359
AT/GC thinned, iteration 99	AMR+AMRSIB+EUR+PAP	51	112	8880600	3526863	503593
HO panel 13	AMR+AMRSIB+EUR+PAP	51	112	128203	133278	89655
HO panel 4	AMR+AMRSIB+EUR+PAP	51	112	141909	80885	52862
HO panel 5	AMR+AMRSIB+EUR+PAP	51	112	111570	61311	44674
HO panels 4&5	AMR+AMRSIB+EUR+PAP	51	112	237812	69630	46701
MAF (on 351 ind.)	AMR+AMRSIB+EUR+PAP	51	112	7685875	2275980	2209703
MAF (on AFR)	AMR+AMRSIB+EUR+PAP	51	112	9191697	2909235	2045769
MAF (on AFR+AFR_adm)	AMR+AMRSIB+EUR+PAP	51	112	8981549	2804106	2109808
MAF (on AMR)	AMR+AMRSIB+EUR+PAP	51	112	12302581	1699734	1699734
MAF (on CASSIB)	AMR+AMRSIB+EUR+PAP	51	112	13026269	2030680	1999202
MAF (on EAS)	AMR+AMRSIB+EUR+PAP	51	112	12705812	1905756	1859062
MAF (on EUR)	AMR+AMRSIB+EUR+PAP	51	112	11706463	2008810	2008810
MAF (on ME)	AMR+AMRSIB+EUR+PAP	51	112	12181776	2149850	2092096
MAF (on PAP)	AMR+AMRSIB+EUR+PAP	51	112	12611442	1791390	1791390
MAF (on SAS)	AMR+AMRSIB+EUR+PAP	51	112	13039151	2050671	2025801
archaic ascertainment	AMR+AMRSIB+EUR+PAP	51	112	2267721	1327232	525014
archaic ascertainment, transversions	AMR+AMRSIB+EUR+PAP	51	112	2267721	419650	165249
thinned, iteration 1	AMR+AMRSIB+EUR+PAP	51	112	8880600	3727799	496376
thinned, iteration 10	AMR+AMRSIB+EUR+PAP	51	112	8880600	3728203	496496
thinned, iteration 100	AMR+AMRSIB+EUR+PAP	51	112	8880600	3729645	496584
thinned, iteration 11	AMR+AMRSIB+EUR+PAP	51	112	8880600	3728362	497211
thinned, iteration 12	AMR+AMRSIB+EUR+PAP	51	112	8880600	3726747	495588
thinned, iteration 13	AMR+AMRSIB+EUR+PAP	51	112	8880600	3726418	496253
thinned, iteration 14	AMR+AMRSIB+EUR+PAP	51	112	8880600	3727905	496121
thinned, iteration 15	AMR+AMRSIB+EUR+PAP	51	112	8880600	3728343	497004
thinned, iteration 16	AMR+AMRSIB+EUR+PAP	51	112	8880600	3728946	497059
thinned, iteration 17	AMR+AMRSIB+EUR+PAP	51	112	8880600	3725886	496578
thinned, iteration 18	AMR+AMRSIB+EUR+PAP	51	112	8880600	3728085	497275
thinned, iteration 19	AMR+AMRSIB+EUR+PAP	51	112	8880600	3729279	496881
thinned, iteration 2	AMR+AMRSIB+EUR+PAP	51	112	8880600	3728251	497241
thinned, iteration 20	AMR+AMRSIB+EUR+PAP	51	112	8880600	3728942	497042
thinned, iteration 21	AMR+AMRSIB+EUR+PAP	51	112	8880600	3728706	497468
thinned, iteration 22	AMR+AMRSIB+EUR+PAP	51	112	8880600	3725432	496786
thinned, iteration 23	AMR+AMRSIB+EUR+PAP	51	112	8880600	3731219	497208
thinned, iteration 24	AMR+AMRSIB+EUR+PAP	51	112	8880600	3725541	497631
thinned, iteration 25	AMR+AMRSIB+EUR+PAP	51	112	8880600	3726946	497803
thinned, iteration 26	AMR+AMRSIB+EUR+PAP	51	112	8880600	3726092	497519
thinned, iteration 27	AMR+AMRSIB+EUR+PAP	51	112	8880600	3725770	496696
thinned, iteration 28	AMR+AMRSIB+EUR+PAP	51	112	8880600	3725864	496239
thinned, iteration 29	AMR+AMRSIB+EUR+PAP	51	112	8880600	3727755	496568
thinned, iteration 3	AMR+AMRSIB+EUR+PAP	51	112	8880600	3728835	496880
thinned, iteration 30	AMR+AMRSIB+EUR+PAP	51	112	8880600	3727514	497774
thinned, iteration 31	AMR+AMRSIB+EUR+PAP	51	112	8880600	3727988	497357
thinned, iteration 32	AMR+AMRSIB+EUR+PAP	51	112	8880600	3727871	495779
thinned, iteration 33	AMR+AMRSIB+EUR+PAP	51	112	8880600	3728742	496747
thinned, iteration 34	AMR+AMRSIB+EUR+PAP	51	112	8880600	3729237	497214
thinned, iteration 35	AMR+AMRSIB+EUR+PAP	51	112	8880600	3726882	497534
thinned, iteration 36	AMR+AMRSIB+EUR+PAP	51	112	8880600	3725065	496553
thinned, iteration 37	AMR+AMRSIB+EUR+PAP	51	112	8880600	3724408	495198
thinned, iteration 38	AMR+AMRSIB+EUR+PAP	51	112	8880600	3726652	496804
thinned, iteration 39	AMR+AMRSIB+EUR+PAP	51	112	8880600	3728244	496982
thinned, iteration 4	AMR+AMRSIB+EUR+PAP	51	112	8880600	3726249	496206
thinned, iteration 40	AMR+AMRSIB+EUR+PAP	51	112	8880600	3726944	496067
thinned, iteration 41	AMR+AMRSIB+EUR+PAP	51	112	8880600	3726540	496895
thinned, iteration 42	AMR+AMRSIB+EUR+PAP	51	112	8880600	3729106	497343
thinned, iteration 43	AMR+AMRSIB+EUR+PAP	51	112	8880600	3725955	496518
thinned, iteration 44	AMR+AMRSIB+EUR+PAP	51	112	8880600	3728911	496176
thinned, iteration 45	AMR+AMRSIB+EUR+PAP	51	112	8880600	3727298	497243
thinned, iteration 46	AMR+AMRSIB+EUR+PAP	51	112	8880600	3727391	496616
thinned, iteration 47	AMR+AMRSIB+EUR+PAP	51	112	8880600	3725633	496702
thinned, iteration 48	AMR+AMRSIB+EUR+PAP	51	112	8880600	3729980	496059
thinned, iteration 49	AMR+AMRSIB+EUR+PAP	51	112	8880600	3727185	496604
thinned, iteration 5	AMR+AMRSIB+EUR+PAP	51	112	8880600	3726604	497078
thinned, iteration 50	AMR+AMRSIB+EUR+PAP	51	112	8880600	3727564	497493
thinned, iteration 51	AMR+AMRSIB+EUR+PAP	51	112	8880600	3726051	496476
thinned, iteration 52	AMR+AMRSIB+EUR+PAP	51	112	8880600	3726316	496777
thinned, iteration 53	AMR+AMRSIB+EUR+PAP	51	112	8880600	3725667	495610
thinned, iteration 54	AMR+AMRSIB+EUR+PAP	51	112	8880600	3729657	498030
thinned, iteration 55	AMR+AMRSIB+EUR+PAP	51	112	8880600	3729419	496229
thinned, iteration 56	AMR+AMRSIB+EUR+PAP	51	112	8880600	3726067	494735
thinned, iteration 57	AMR+AMRSIB+EUR+PAP	51	112	8880600	3725430	497118
thinned, iteration 58	AMR+AMRSIB+EUR+PAP	51	112	8880600	3727243	497411
thinned, iteration 59	AMR+AMRSIB+EUR+PAP	51	112	8880600	3724644	495425
thinned, iteration 6	AMR+AMRSIB+EUR+PAP	51	112	8880600	3727678	497154
thinned, iteration 60	AMR+AMRSIB+EUR+PAP	51	112	8880600	3727968	496274
thinned, iteration 61	AMR+AMRSIB+EUR+PAP	51	112	8880600	3726142	496983
thinned, iteration 62	AMR+AMRSIB+EUR+PAP	51	112	8880600	3729205	496812
thinned, iteration 63	AMR+AMRSIB+EUR+PAP	51	112	8880600	3727553	497587
thinned, iteration 64	AMR+AMRSIB+EUR+PAP	51	112	8880600	3727189	496885
thinned, iteration 65	AMR+AMRSIB+EUR+PAP	51	112	8880600	3729751	497764
thinned, iteration 66	AMR+AMRSIB+EUR+PAP	51	112	8880600	3728488	496602
thinned, iteration 67	AMR+AMRSIB+EUR+PAP	51	112	8880600	3726844	497814
thinned, iteration 68	AMR+AMRSIB+EUR+PAP	51	112	8880600	3727917	495454
thinned, iteration 69	AMR+AMRSIB+EUR+PAP	51	112	8880600	3727222	496869
thinned, iteration 7	AMR+AMRSIB+EUR+PAP	51	112	8880600	3727282	497006
thinned, iteration 70	AMR+AMRSIB+EUR+PAP	51	112	8880600	3726985	497058
thinned, iteration 71	AMR+AMRSIB+EUR+PAP	51	112	8880600	3727916	496348
thinned, iteration 72	AMR+AMRSIB+EUR+PAP	51	112	8880600	3726179	496945
thinned, iteration 73	AMR+AMRSIB+EUR+PAP	51	112	8880600	3727146	497163
thinned, iteration 74	AMR+AMRSIB+EUR+PAP	51	112	8880600	3725141	496325
thinned, iteration 75	AMR+AMRSIB+EUR+PAP	51	112	8880600	3725961	495964
thinned, iteration 76	AMR+AMRSIB+EUR+PAP	51	112	8880600	3727843	497836
thinned, iteration 77	AMR+AMRSIB+EUR+PAP	51	112	8880600	3726248	496657
thinned, iteration 78	AMR+AMRSIB+EUR+PAP	51	112	8880600	3726743	497294
thinned, iteration 79	AMR+AMRSIB+EUR+PAP	51	112	8880600	3725967	496222
thinned, iteration 8	AMR+AMRSIB+EUR+PAP	51	112	8880600	3727770	496819
thinned, iteration 80	AMR+AMRSIB+EUR+PAP	51	112	8880600	3728180	496080
thinned, iteration 81	AMR+AMRSIB+EUR+PAP	51	112	8880600	3727600	497558
thinned, iteration 82	AMR+AMRSIB+EUR+PAP	51	112	8880600	3726731	496483
thinned, iteration 83	AMR+AMRSIB+EUR+PAP	51	112	8880600	3729009	497027
thinned, iteration 84	AMR+AMRSIB+EUR+PAP	51	112	8880600	3727072	496566
thinned, iteration 85	AMR+AMRSIB+EUR+PAP	51	112	8880600	3726689	495934
thinned, iteration 86	AMR+AMRSIB+EUR+PAP	51	112	8880600	3729003	496956
thinned, iteration 87	AMR+AMRSIB+EUR+PAP	51	112	8880600	3728291	497784
thinned, iteration 88	AMR+AMRSIB+EUR+PAP	51	112	8880600	3729085	495834
thinned, iteration 89	AMR+AMRSIB+EUR+PAP	51	112	8880600	3726433	497749
thinned, iteration 9	AMR+AMRSIB+EUR+PAP	51	112	8880600	3728768	496437
thinned, iteration 90	AMR+AMRSIB+EUR+PAP	51	112	8880600	3728875	496692
thinned, iteration 91	AMR+AMRSIB+EUR+PAP	51	112	8880600	3726797	497145
thinned, iteration 92	AMR+AMRSIB+EUR+PAP	51	112	8880600	3729857	496593
thinned, iteration 93	AMR+AMRSIB+EUR+PAP	51	112	8880600	3727047	496249
thinned, iteration 94	AMR+AMRSIB+EUR+PAP	51	112	8880600	3730636	496211
thinned, iteration 95	AMR+AMRSIB+EUR+PAP	51	112	8880600	3728612	496756
thinned, iteration 96	AMR+AMRSIB+EUR+PAP	51	112	8880600	3725415	496612
thinned, iteration 97	AMR+AMRSIB+EUR+PAP	51	112	8880600	3727220	496894
thinned, iteration 98	AMR+AMRSIB+EUR+PAP	51	112	8880600	3727360	496548
thinned, iteration 99	AMR+AMRSIB+EUR+PAP	51	112	8880600	3726893	496014
unascertained	AMR+AMRSIB+EUR+PAP	51	112	94691841	39743749	5296653
1000K	ARCH+AFR+AFR_adm	48	97	888460	593074	590672
1240K	ARCH+AFR+AFR_adm	48	97	1059534	679029	663239
1240K, Human Origins sites	ARCH+AFR+AFR_adm	48	97	553587	364340	354460
1240K, sites exclusive to Human Origins	ARCH+AFR+AFR_adm	48	97	421847	275649	266646
1240K, Illumina 650Y sites	ARCH+AFR+AFR_adm	48	97	486797	309320	304292
1240K, sites exclusive to Illumina 650Y	ARCH+AFR+AFR_adm	48	97	355057	220629	216478
1240K, sites present in both llumina 650Y and Human Origins	ARCH+AFR+AFR_adm	48	97	131740	88691	87814
1240K, other sites	ARCH+AFR+AFR_adm	48	97	150890	94060	92301
2200K	ARCH+AFR+AFR_adm	48	97	1855941	1207751	1189580
AT/GC	ARCH+AFR+AFR_adm	48	97	14179006	6220199	1757840
AT/GC MAF (on 351 ind.)	ARCH+AFR+AFR_adm	48	97	1377885	382542	378287
AT/GC MAF (on AFR)	ARCH+AFR+AFR_adm	48	97	1617240	486906	486906
AT/GC MAF (on AFR+AFR_adm)	ARCH+AFR+AFR_adm	48	97	1585681	470070	470070
AT/GC MAF (on AMR)	ARCH+AFR+AFR_adm	48	97	2308906	286617	266113
AT/GC MAF (on CASSIB)	ARCH+AFR+AFR_adm	48	97	2415291	341802	324245
AT/GC MAF (on EAS)	ARCH+AFR+AFR_adm	48	97	2366887	320467	304567
AT/GC MAF (on EUR)	ARCH+AFR+AFR_adm	48	97	2179293	338078	330244
AT/GC MAF (on ME)	ARCH+AFR+AFR_adm	48	97	2253224	361063	347536
AT/GC MAF (on PAP)	ARCH+AFR+AFR_adm	48	97	2356710	301091	268835
AT/GC MAF (on SAS)	ARCH+AFR+AFR_adm	48	97	2415394	345659	336996
AT/GC thinned, iteration 1	ARCH+AFR+AFR_adm	48	97	5356555	2349550	664761
AT/GC thinned, iteration 10	ARCH+AFR+AFR_adm	48	97	5356555	2349909	664992
AT/GC thinned, iteration 100	ARCH+AFR+AFR_adm	48	97	5356555	2348013	663081
AT/GC thinned, iteration 11	ARCH+AFR+AFR_adm	48	97	5356555	2349857	663738
AT/GC thinned, iteration 12	ARCH+AFR+AFR_adm	48	97	5356555	2351400	664553
AT/GC thinned, iteration 13	ARCH+AFR+AFR_adm	48	97	5356555	2348948	663028
AT/GC thinned, iteration 14	ARCH+AFR+AFR_adm	48	97	5356555	2349325	663013
AT/GC thinned, iteration 15	ARCH+AFR+AFR_adm	48	97	5356555	2350017	664397
AT/GC thinned, iteration 16	ARCH+AFR+AFR_adm	48	97	5356555	2350753	664653
AT/GC thinned, iteration 17	ARCH+AFR+AFR_adm	48	97	5356555	2349322	664293
AT/GC thinned, iteration 18	ARCH+AFR+AFR_adm	48	97	5356555	2349871	663773
AT/GC thinned, iteration 19	ARCH+AFR+AFR_adm	48	97	5356555	2350081	664042
AT/GC thinned, iteration 2	ARCH+AFR+AFR_adm	48	97	5356555	2350541	663858
AT/GC thinned, iteration 20	ARCH+AFR+AFR_adm	48	97	5356555	2350847	663895
AT/GC thinned, iteration 21	ARCH+AFR+AFR_adm	48	97	5356555	2350178	664390
AT/GC thinned, iteration 22	ARCH+AFR+AFR_adm	48	97	5356555	2351097	665157
AT/GC thinned, iteration 23	ARCH+AFR+AFR_adm	48	97	5356555	2350181	665266
AT/GC thinned, iteration 24	ARCH+AFR+AFR_adm	48	97	5356555	2348527	663693
AT/GC thinned, iteration 25	ARCH+AFR+AFR_adm	48	97	5356555	2349643	663531
AT/GC thinned, iteration 26	ARCH+AFR+AFR_adm	48	97	5356555	2350850	663723
AT/GC thinned, iteration 27	ARCH+AFR+AFR_adm	48	97	5356555	2350788	664888
AT/GC thinned, iteration 28	ARCH+AFR+AFR_adm	48	97	5356555	2348471	663125
AT/GC thinned, iteration 29	ARCH+AFR+AFR_adm	48	97	5356555	2350389	664307
AT/GC thinned, iteration 3	ARCH+AFR+AFR_adm	48	97	5356555	2350526	664306
AT/GC thinned, iteration 30	ARCH+AFR+AFR_adm	48	97	5356555	2349451	664720
AT/GC thinned, iteration 31	ARCH+AFR+AFR_adm	48	97	5356555	2348401	663516
AT/GC thinned, iteration 32	ARCH+AFR+AFR_adm	48	97	5356555	2350964	664490
AT/GC thinned, iteration 33	ARCH+AFR+AFR_adm	48	97	5356555	2350970	664578
AT/GC thinned, iteration 34	ARCH+AFR+AFR_adm	48	97	5356555	2350278	664294
AT/GC thinned, iteration 35	ARCH+AFR+AFR_adm	48	97	5356555	2350222	664310
AT/GC thinned, iteration 36	ARCH+AFR+AFR_adm	48	97	5356555	2351823	664880
AT/GC thinned, iteration 37	ARCH+AFR+AFR_adm	48	97	5356555	2351023	663970
AT/GC thinned, iteration 38	ARCH+AFR+AFR_adm	48	97	5356555	2349660	664495
AT/GC thinned, iteration 39	ARCH+AFR+AFR_adm	48	97	5356555	2350676	664429
AT/GC thinned, iteration 4	ARCH+AFR+AFR_adm	48	97	5356555	2348002	663983
AT/GC thinned, iteration 40	ARCH+AFR+AFR_adm	48	97	5356555	2348184	663581
AT/GC thinned, iteration 41	ARCH+AFR+AFR_adm	48	97	5356555	2348300	664597
AT/GC thinned, iteration 42	ARCH+AFR+AFR_adm	48	97	5356555	2349570	663988
AT/GC thinned, iteration 43	ARCH+AFR+AFR_adm	48	97	5356555	2351773	664888
AT/GC thinned, iteration 44	ARCH+AFR+AFR_adm	48	97	5356555	2351602	663978
AT/GC thinned, iteration 45	ARCH+AFR+AFR_adm	48	97	5356555	2348415	664437
AT/GC thinned, iteration 46	ARCH+AFR+AFR_adm	48	97	5356555	2350236	664886
AT/GC thinned, iteration 47	ARCH+AFR+AFR_adm	48	97	5356555	2349400	663913
AT/GC thinned, iteration 48	ARCH+AFR+AFR_adm	48	97	5356555	2350664	663164
AT/GC thinned, iteration 49	ARCH+AFR+AFR_adm	48	97	5356555	2350156	663867
AT/GC thinned, iteration 5	ARCH+AFR+AFR_adm	48	97	5356555	2350863	663715
AT/GC thinned, iteration 50	ARCH+AFR+AFR_adm	48	97	5356555	2350055	664491
AT/GC thinned, iteration 51	ARCH+AFR+AFR_adm	48	97	5356555	2348669	663551
AT/GC thinned, iteration 52	ARCH+AFR+AFR_adm	48	97	5356555	2349987	665310
AT/GC thinned, iteration 53	ARCH+AFR+AFR_adm	48	97	5356555	2348408	664299
AT/GC thinned, iteration 54	ARCH+AFR+AFR_adm	48	97	5356555	2350257	665970
AT/GC thinned, iteration 55	ARCH+AFR+AFR_adm	48	97	5356555	2349830	664247
AT/GC thinned, iteration 56	ARCH+AFR+AFR_adm	48	97	5356555	2350500	665142
AT/GC thinned, iteration 57	ARCH+AFR+AFR_adm	48	97	5356555	2349749	663574
AT/GC thinned, iteration 58	ARCH+AFR+AFR_adm	48	97	5356555	2350048	664819
AT/GC thinned, iteration 59	ARCH+AFR+AFR_adm	48	97	5356555	2350310	664346
AT/GC thinned, iteration 6	ARCH+AFR+AFR_adm	48	97	5356555	2349622	663428
AT/GC thinned, iteration 60	ARCH+AFR+AFR_adm	48	97	5356555	2351184	663907
AT/GC thinned, iteration 61	ARCH+AFR+AFR_adm	48	97	5356555	2349752	663981
AT/GC thinned, iteration 62	ARCH+AFR+AFR_adm	48	97	5356555	2351185	663790
AT/GC thinned, iteration 63	ARCH+AFR+AFR_adm	48	97	5356555	2350871	663783
AT/GC thinned, iteration 64	ARCH+AFR+AFR_adm	48	97	5356555	2350142	663982
AT/GC thinned, iteration 65	ARCH+AFR+AFR_adm	48	97	5356555	2349490	664767
AT/GC thinned, iteration 66	ARCH+AFR+AFR_adm	48	97	5356555	2350257	663189
AT/GC thinned, iteration 67	ARCH+AFR+AFR_adm	48	97	5356555	2350000	664202
AT/GC thinned, iteration 68	ARCH+AFR+AFR_adm	48	97	5356555	2349145	663132
AT/GC thinned, iteration 69	ARCH+AFR+AFR_adm	48	97	5356555	2350196	664642
AT/GC thinned, iteration 7	ARCH+AFR+AFR_adm	48	97	5356555	2349924	664016
AT/GC thinned, iteration 70	ARCH+AFR+AFR_adm	48	97	5356555	2349678	664150
AT/GC thinned, iteration 71	ARCH+AFR+AFR_adm	48	97	5356555	2349617	663657
AT/GC thinned, iteration 72	ARCH+AFR+AFR_adm	48	97	5356555	2350284	664762
AT/GC thinned, iteration 73	ARCH+AFR+AFR_adm	48	97	5356555	2350291	664506
AT/GC thinned, iteration 74	ARCH+AFR+AFR_adm	48	97	5356555	2347920	663692
AT/GC thinned, iteration 75	ARCH+AFR+AFR_adm	48	97	5356555	2350246	664113
AT/GC thinned, iteration 76	ARCH+AFR+AFR_adm	48	97	5356555	2349946	664030
AT/GC thinned, iteration 77	ARCH+AFR+AFR_adm	48	97	5356555	2349620	663248
AT/GC thinned, iteration 78	ARCH+AFR+AFR_adm	48	97	5356555	2349247	663103
AT/GC thinned, iteration 79	ARCH+AFR+AFR_adm	48	97	5356555	2348811	664806
AT/GC thinned, iteration 8	ARCH+AFR+AFR_adm	48	97	5356555	2350837	664789
AT/GC thinned, iteration 80	ARCH+AFR+AFR_adm	48	97	5356555	2350617	664270
AT/GC thinned, iteration 81	ARCH+AFR+AFR_adm	48	97	5356555	2351299	664339
AT/GC thinned, iteration 82	ARCH+AFR+AFR_adm	48	97	5356555	2349598	663481
AT/GC thinned, iteration 83	ARCH+AFR+AFR_adm	48	97	5356555	2352069	664146
AT/GC thinned, iteration 84	ARCH+AFR+AFR_adm	48	97	5356555	2349510	663962
AT/GC thinned, iteration 85	ARCH+AFR+AFR_adm	48	97	5356555	2348143	663767
AT/GC thinned, iteration 86	ARCH+AFR+AFR_adm	48	97	5356555	2350989	663589
AT/GC thinned, iteration 87	ARCH+AFR+AFR_adm	48	97	5356555	2350062	664115
AT/GC thinned, iteration 88	ARCH+AFR+AFR_adm	48	97	5356555	2350286	665198
AT/GC thinned, iteration 89	ARCH+AFR+AFR_adm	48	97	5356555	2350263	664667
AT/GC thinned, iteration 9	ARCH+AFR+AFR_adm	48	97	5356555	2349801	664678
AT/GC thinned, iteration 90	ARCH+AFR+AFR_adm	48	97	5356555	2349160	663887
AT/GC thinned, iteration 91	ARCH+AFR+AFR_adm	48	97	5356555	2349650	664040
AT/GC thinned, iteration 92	ARCH+AFR+AFR_adm	48	97	5356555	2349375	662815
AT/GC thinned, iteration 93	ARCH+AFR+AFR_adm	48	97	5356555	2348983	663106
AT/GC thinned, iteration 94	ARCH+AFR+AFR_adm	48	97	5356555	2349907	664339
AT/GC thinned, iteration 95	ARCH+AFR+AFR_adm	48	97	5356555	2350652	663361
AT/GC thinned, iteration 96	ARCH+AFR+AFR_adm	48	97	5356555	2351107	664258
AT/GC thinned, iteration 97	ARCH+AFR+AFR_adm	48	97	5356555	2350609	664227
AT/GC thinned, iteration 98	ARCH+AFR+AFR_adm	48	97	5356555	2350199	663874
AT/GC thinned, iteration 99	ARCH+AFR+AFR_adm	48	97	5356555	2350615	664161
HO panel 13	ARCH+AFR+AFR_adm	48	97	128203	83931	83356
HO panel 4	ARCH+AFR+AFR_adm	48	97	141909	94908	94493
HO panel 5	ARCH+AFR+AFR_adm	48	97	111570	73330	73180
HO panels 4&5	ARCH+AFR+AFR_adm	48	97	237812	157690	157126
MAF (on 351 ind.)	ARCH+AFR+AFR_adm	48	97	7685875	2538849	2511335
MAF (on AFR)	ARCH+AFR+AFR_adm	48	97	9191697	3231875	3231875
MAF (on AFR+AFR_adm)	ARCH+AFR+AFR_adm	48	97	8981549	3120326	3120326
MAF (on AMR)	ARCH+AFR+AFR_adm	48	97	12302581	1893696	1764715
MAF (on CASSIB)	ARCH+AFR+AFR_adm	48	97	13026269	2261999	2150675
MAF (on EAS)	ARCH+AFR+AFR_adm	48	97	12705812	2122519	2020860
MAF (on EUR)	ARCH+AFR+AFR_adm	48	97	11706463	2244680	2192571
MAF (on ME)	ARCH+AFR+AFR_adm	48	97	12181776	2394902	2306319
MAF (on PAP)	ARCH+AFR+AFR_adm	48	97	12611442	1990607	1784226
MAF (on SAS)	ARCH+AFR+AFR_adm	48	97	13039151	2291637	2235024
archaic ascertainment	ARCH+AFR+AFR_adm	48	97	2267721	1555781	1555781
archaic ascertainment, transversions	ARCH+AFR+AFR_adm	48	97	2267721	484675	484675
thinned, iteration 1	ARCH+AFR+AFR_adm	48	97	5356555	2525164	662394
thinned, iteration 10	ARCH+AFR+AFR_adm	48	97	5356555	2523782	661536
thinned, iteration 100	ARCH+AFR+AFR_adm	48	97	5356555	2523739	661816
thinned, iteration 11	ARCH+AFR+AFR_adm	48	97	5356555	2523114	660210
thinned, iteration 12	ARCH+AFR+AFR_adm	48	97	5356555	2521464	661553
thinned, iteration 13	ARCH+AFR+AFR_adm	48	97	5356555	2525193	661648
thinned, iteration 14	ARCH+AFR+AFR_adm	48	97	5356555	2524120	663737
thinned, iteration 15	ARCH+AFR+AFR_adm	48	97	5356555	2522491	661844
thinned, iteration 16	ARCH+AFR+AFR_adm	48	97	5356555	2524555	663145
thinned, iteration 17	ARCH+AFR+AFR_adm	48	97	5356555	2523041	664176
thinned, iteration 18	ARCH+AFR+AFR_adm	48	97	5356555	2522225	661374
thinned, iteration 19	ARCH+AFR+AFR_adm	48	97	5356555	2523898	663028
thinned, iteration 2	ARCH+AFR+AFR_adm	48	97	5356555	2525897	662435
thinned, iteration 20	ARCH+AFR+AFR_adm	48	97	5356555	2525730	662793
thinned, iteration 21	ARCH+AFR+AFR_adm	48	97	5356555	2524534	662867
thinned, iteration 22	ARCH+AFR+AFR_adm	48	97	5356555	2524014	662451
thinned, iteration 23	ARCH+AFR+AFR_adm	48	97	5356555	2522347	660961
thinned, iteration 24	ARCH+AFR+AFR_adm	48	97	5356555	2523860	661406
thinned, iteration 25	ARCH+AFR+AFR_adm	48	97	5356555	2524285	662458
thinned, iteration 26	ARCH+AFR+AFR_adm	48	97	5356555	2522628	661575
thinned, iteration 27	ARCH+AFR+AFR_adm	48	97	5356555	2523295	664034
thinned, iteration 28	ARCH+AFR+AFR_adm	48	97	5356555	2523630	662966
thinned, iteration 29	ARCH+AFR+AFR_adm	48	97	5356555	2524790	662049
thinned, iteration 3	ARCH+AFR+AFR_adm	48	97	5356555	2523358	661891
thinned, iteration 30	ARCH+AFR+AFR_adm	48	97	5356555	2522720	661344
thinned, iteration 31	ARCH+AFR+AFR_adm	48	97	5356555	2522665	662445
thinned, iteration 32	ARCH+AFR+AFR_adm	48	97	5356555	2522679	661602
thinned, iteration 33	ARCH+AFR+AFR_adm	48	97	5356555	2524918	662481
thinned, iteration 34	ARCH+AFR+AFR_adm	48	97	5356555	2522842	662441
thinned, iteration 35	ARCH+AFR+AFR_adm	48	97	5356555	2525208	662386
thinned, iteration 36	ARCH+AFR+AFR_adm	48	97	5356555	2525133	662438
thinned, iteration 37	ARCH+AFR+AFR_adm	48	97	5356555	2523333	662830
thinned, iteration 38	ARCH+AFR+AFR_adm	48	97	5356555	2522174	661588
thinned, iteration 39	ARCH+AFR+AFR_adm	48	97	5356555	2523736	661659
thinned, iteration 4	ARCH+AFR+AFR_adm	48	97	5356555	2522987	661740
thinned, iteration 40	ARCH+AFR+AFR_adm	48	97	5356555	2524585	662194
thinned, iteration 41	ARCH+AFR+AFR_adm	48	97	5356555	2521811	661559
thinned, iteration 42	ARCH+AFR+AFR_adm	48	97	5356555	2524361	663159
thinned, iteration 43	ARCH+AFR+AFR_adm	48	97	5356555	2525287	662016
thinned, iteration 44	ARCH+AFR+AFR_adm	48	97	5356555	2524070	662856
thinned, iteration 45	ARCH+AFR+AFR_adm	48	97	5356555	2524396	662336
thinned, iteration 46	ARCH+AFR+AFR_adm	48	97	5356555	2523044	662545
thinned, iteration 47	ARCH+AFR+AFR_adm	48	97	5356555	2522094	661476
thinned, iteration 48	ARCH+AFR+AFR_adm	48	97	5356555	2522242	662470
thinned, iteration 49	ARCH+AFR+AFR_adm	48	97	5356555	2524824	662358
thinned, iteration 5	ARCH+AFR+AFR_adm	48	97	5356555	2526584	663117
thinned, iteration 50	ARCH+AFR+AFR_adm	48	97	5356555	2524983	663617
thinned, iteration 51	ARCH+AFR+AFR_adm	48	97	5356555	2524304	662264
thinned, iteration 52	ARCH+AFR+AFR_adm	48	97	5356555	2522467	662106
thinned, iteration 53	ARCH+AFR+AFR_adm	48	97	5356555	2523649	661646
thinned, iteration 54	ARCH+AFR+AFR_adm	48	97	5356555	2523856	662864
thinned, iteration 55	ARCH+AFR+AFR_adm	48	97	5356555	2522385	662340
thinned, iteration 56	ARCH+AFR+AFR_adm	48	97	5356555	2523365	662971
thinned, iteration 57	ARCH+AFR+AFR_adm	48	97	5356555	2524072	662405
thinned, iteration 58	ARCH+AFR+AFR_adm	48	97	5356555	2523452	662084
thinned, iteration 59	ARCH+AFR+AFR_adm	48	97	5356555	2521918	662955
thinned, iteration 6	ARCH+AFR+AFR_adm	48	97	5356555	2522255	661229
thinned, iteration 60	ARCH+AFR+AFR_adm	48	97	5356555	2524108	661491
thinned, iteration 61	ARCH+AFR+AFR_adm	48	97	5356555	2522760	663049
thinned, iteration 62	ARCH+AFR+AFR_adm	48	97	5356555	2522776	662214
thinned, iteration 63	ARCH+AFR+AFR_adm	48	97	5356555	2525030	662582
thinned, iteration 64	ARCH+AFR+AFR_adm	48	97	5356555	2524502	662004
thinned, iteration 65	ARCH+AFR+AFR_adm	48	97	5356555	2524038	662478
thinned, iteration 66	ARCH+AFR+AFR_adm	48	97	5356555	2525241	661966
thinned, iteration 67	ARCH+AFR+AFR_adm	48	97	5356555	2524285	661838
thinned, iteration 68	ARCH+AFR+AFR_adm	48	97	5356555	2523610	662718
thinned, iteration 69	ARCH+AFR+AFR_adm	48	97	5356555	2522060	661445
thinned, iteration 7	ARCH+AFR+AFR_adm	48	97	5356555	2523776	662529
thinned, iteration 70	ARCH+AFR+AFR_adm	48	97	5356555	2524859	663553
thinned, iteration 71	ARCH+AFR+AFR_adm	48	97	5356555	2522202	662461
thinned, iteration 72	ARCH+AFR+AFR_adm	48	97	5356555	2525334	663282
thinned, iteration 73	ARCH+AFR+AFR_adm	48	97	5356555	2523973	662176
thinned, iteration 74	ARCH+AFR+AFR_adm	48	97	5356555	2524969	663788
thinned, iteration 75	ARCH+AFR+AFR_adm	48	97	5356555	2522762	661395
thinned, iteration 76	ARCH+AFR+AFR_adm	48	97	5356555	2522511	661835
thinned, iteration 77	ARCH+AFR+AFR_adm	48	97	5356555	2522249	661961
thinned, iteration 78	ARCH+AFR+AFR_adm	48	97	5356555	2524074	662145
thinned, iteration 79	ARCH+AFR+AFR_adm	48	97	5356555	2523683	662015
thinned, iteration 8	ARCH+AFR+AFR_adm	48	97	5356555	2523979	662842
thinned, iteration 80	ARCH+AFR+AFR_adm	48	97	5356555	2523810	662495
thinned, iteration 81	ARCH+AFR+AFR_adm	48	97	5356555	2524464	663314
thinned, iteration 82	ARCH+AFR+AFR_adm	48	97	5356555	2523305	662582
thinned, iteration 83	ARCH+AFR+AFR_adm	48	97	5356555	2522783	662527
thinned, iteration 84	ARCH+AFR+AFR_adm	48	97	5356555	2524125	662587
thinned, iteration 85	ARCH+AFR+AFR_adm	48	97	5356555	2523003	661801
thinned, iteration 86	ARCH+AFR+AFR_adm	48	97	5356555	2522188	661517
thinned, iteration 87	ARCH+AFR+AFR_adm	48	97	5356555	2525306	662183
thinned, iteration 88	ARCH+AFR+AFR_adm	48	97	5356555	2522515	661806
thinned, iteration 89	ARCH+AFR+AFR_adm	48	97	5356555	2523303	661814
thinned, iteration 9	ARCH+AFR+AFR_adm	48	97	5356555	2523671	662850
thinned, iteration 90	ARCH+AFR+AFR_adm	48	97	5356555	2524270	662907
thinned, iteration 91	ARCH+AFR+AFR_adm	48	97	5356555	2524494	662168
thinned, iteration 92	ARCH+AFR+AFR_adm	48	97	5356555	2522470	660846
thinned, iteration 93	ARCH+AFR+AFR_adm	48	97	5356555	2524493	661606
thinned, iteration 94	ARCH+AFR+AFR_adm	48	97	5356555	2524003	662549
thinned, iteration 95	ARCH+AFR+AFR_adm	48	97	5356555	2524043	662131
thinned, iteration 96	ARCH+AFR+AFR_adm	48	97	5356555	2522815	661244
thinned, iteration 97	ARCH+AFR+AFR_adm	48	97	5356555	2524755	662458
thinned, iteration 98	ARCH+AFR+AFR_adm	48	97	5356555	2524609	662333
thinned, iteration 99	ARCH+AFR+AFR_adm	48	97	5356555	2522982	662469
unascertained	ARCH+AFR+AFR_adm	48	97	94691841	44612554	11706773
1000K	ARCH+AFR+EUR+ME	59	120	888460	506433	503858
1240K	ARCH+AFR+EUR+ME	59	120	1059534	560749	553612
1240K, Human Origins sites	ARCH+AFR+EUR+ME	59	120	553587	297718	291864
1240K, sites exclusive to Human Origins	ARCH+AFR+EUR+ME	59	120	421847	225052	219267
1240K, Illumina 650Y sites	ARCH+AFR+EUR+ME	59	120	486797	256780	256277
1240K, sites exclusive to Illumina 650Y	ARCH+AFR+EUR+ME	59	120	355057	184114	183680
1240K, sites present in both llumina 650Y and Human Origins	ARCH+AFR+EUR+ME	59	120	131740	72666	72597
1240K, other sites	ARCH+AFR+EUR+ME	59	120	150890	78917	78068
2200K	ARCH+AFR+EUR+ME	59	120	1855941	1013386	1003719
AT/GC	ARCH+AFR+EUR+ME	59	120	14179006	5326448	1532073
AT/GC MAF (on 351 ind.)	ARCH+AFR+EUR+ME	59	120	1377885	324275	323296
AT/GC MAF (on AFR)	ARCH+AFR+EUR+ME	59	120	1617240	414203	414203
AT/GC MAF (on AFR+AFR_adm)	ARCH+AFR+EUR+ME	59	120	1585681	399458	399458
AT/GC MAF (on AMR)	ARCH+AFR+EUR+ME	59	120	2308906	242799	229939
AT/GC MAF (on CASSIB)	ARCH+AFR+EUR+ME	59	120	2415291	289766	280103
AT/GC MAF (on EAS)	ARCH+AFR+EUR+ME	59	120	2366887	271677	261857
AT/GC MAF (on EUR)	ARCH+AFR+EUR+ME	59	120	2179293	285805	285723
AT/GC MAF (on ME)	ARCH+AFR+EUR+ME	59	120	2253224	306450	306450
AT/GC MAF (on PAP)	ARCH+AFR+EUR+ME	59	120	2356710	255308	230124
AT/GC MAF (on SAS)	ARCH+AFR+EUR+ME	59	120	2415394	292289	289739
AT/GC thinned, iteration 1	ARCH+AFR+EUR+ME	59	120	2642109	1956684	563052
AT/GC thinned, iteration 10	ARCH+AFR+EUR+ME	59	120	2642109	1959624	563920
AT/GC thinned, iteration 100	ARCH+AFR+EUR+ME	59	120	2642109	1959251	563713
AT/GC thinned, iteration 11	ARCH+AFR+EUR+ME	59	120	2642109	1957835	563411
AT/GC thinned, iteration 12	ARCH+AFR+EUR+ME	59	120	2642109	1959403	563882
AT/GC thinned, iteration 13	ARCH+AFR+EUR+ME	59	120	2642109	1957531	561596
AT/GC thinned, iteration 14	ARCH+AFR+EUR+ME	59	120	2642109	1958686	563602
AT/GC thinned, iteration 15	ARCH+AFR+EUR+ME	59	120	2642109	1957712	562296
AT/GC thinned, iteration 16	ARCH+AFR+EUR+ME	59	120	2642109	1959289	563731
AT/GC thinned, iteration 17	ARCH+AFR+EUR+ME	59	120	2642109	1958317	563338
AT/GC thinned, iteration 18	ARCH+AFR+EUR+ME	59	120	2642109	1959354	563708
AT/GC thinned, iteration 19	ARCH+AFR+EUR+ME	59	120	2642109	1958285	563783
AT/GC thinned, iteration 2	ARCH+AFR+EUR+ME	59	120	2642109	1959364	562746
AT/GC thinned, iteration 20	ARCH+AFR+EUR+ME	59	120	2642109	1959373	562932
AT/GC thinned, iteration 21	ARCH+AFR+EUR+ME	59	120	2642109	1958858	563777
AT/GC thinned, iteration 22	ARCH+AFR+EUR+ME	59	120	2642109	1958007	561916
AT/GC thinned, iteration 23	ARCH+AFR+EUR+ME	59	120	2642109	1958027	563110
AT/GC thinned, iteration 24	ARCH+AFR+EUR+ME	59	120	2642109	1958297	562871
AT/GC thinned, iteration 25	ARCH+AFR+EUR+ME	59	120	2642109	1958143	563430
AT/GC thinned, iteration 26	ARCH+AFR+EUR+ME	59	120	2642109	1956819	562107
AT/GC thinned, iteration 27	ARCH+AFR+EUR+ME	59	120	2642109	1958960	563335
AT/GC thinned, iteration 28	ARCH+AFR+EUR+ME	59	120	2642109	1957859	563748
AT/GC thinned, iteration 29	ARCH+AFR+EUR+ME	59	120	2642109	1957677	561876
AT/GC thinned, iteration 3	ARCH+AFR+EUR+ME	59	120	2642109	1958710	562984
AT/GC thinned, iteration 30	ARCH+AFR+EUR+ME	59	120	2642109	1958612	562412
AT/GC thinned, iteration 31	ARCH+AFR+EUR+ME	59	120	2642109	1958617	563493
AT/GC thinned, iteration 32	ARCH+AFR+EUR+ME	59	120	2642109	1958475	563089
AT/GC thinned, iteration 33	ARCH+AFR+EUR+ME	59	120	2642109	1959738	563863
AT/GC thinned, iteration 34	ARCH+AFR+EUR+ME	59	120	2642109	1957092	562610
AT/GC thinned, iteration 35	ARCH+AFR+EUR+ME	59	120	2642109	1957875	563292
AT/GC thinned, iteration 36	ARCH+AFR+EUR+ME	59	120	2642109	1959112	562936
AT/GC thinned, iteration 37	ARCH+AFR+EUR+ME	59	120	2642109	1958145	563435
AT/GC thinned, iteration 38	ARCH+AFR+EUR+ME	59	120	2642109	1958767	562232
AT/GC thinned, iteration 39	ARCH+AFR+EUR+ME	59	120	2642109	1957725	563129
AT/GC thinned, iteration 4	ARCH+AFR+EUR+ME	59	120	2642109	1958562	563462
AT/GC thinned, iteration 40	ARCH+AFR+EUR+ME	59	120	2642109	1958463	563211
AT/GC thinned, iteration 41	ARCH+AFR+EUR+ME	59	120	2642109	1958281	563281
AT/GC thinned, iteration 42	ARCH+AFR+EUR+ME	59	120	2642109	1958865	563853
AT/GC thinned, iteration 43	ARCH+AFR+EUR+ME	59	120	2642109	1956955	563111
AT/GC thinned, iteration 44	ARCH+AFR+EUR+ME	59	120	2642109	1957964	563694
AT/GC thinned, iteration 45	ARCH+AFR+EUR+ME	59	120	2642109	1959317	563766
AT/GC thinned, iteration 46	ARCH+AFR+EUR+ME	59	120	2642109	1957633	562707
AT/GC thinned, iteration 47	ARCH+AFR+EUR+ME	59	120	2642109	1957416	563312
AT/GC thinned, iteration 48	ARCH+AFR+EUR+ME	59	120	2642109	1957473	562182
AT/GC thinned, iteration 49	ARCH+AFR+EUR+ME	59	120	2642109	1958564	562334
AT/GC thinned, iteration 5	ARCH+AFR+EUR+ME	59	120	2642109	1957627	563297
AT/GC thinned, iteration 50	ARCH+AFR+EUR+ME	59	120	2642109	1958313	563143
AT/GC thinned, iteration 51	ARCH+AFR+EUR+ME	59	120	2642109	1957979	562575
AT/GC thinned, iteration 52	ARCH+AFR+EUR+ME	59	120	2642109	1957498	562854
AT/GC thinned, iteration 53	ARCH+AFR+EUR+ME	59	120	2642109	1958432	563535
AT/GC thinned, iteration 54	ARCH+AFR+EUR+ME	59	120	2642109	1959972	564020
AT/GC thinned, iteration 55	ARCH+AFR+EUR+ME	59	120	2642109	1958964	563072
AT/GC thinned, iteration 56	ARCH+AFR+EUR+ME	59	120	2642109	1960017	562944
AT/GC thinned, iteration 57	ARCH+AFR+EUR+ME	59	120	2642109	1959369	563091
AT/GC thinned, iteration 58	ARCH+AFR+EUR+ME	59	120	2642109	1958139	563492
AT/GC thinned, iteration 59	ARCH+AFR+EUR+ME	59	120	2642109	1959681	562887
AT/GC thinned, iteration 6	ARCH+AFR+EUR+ME	59	120	2642109	1958682	563355
AT/GC thinned, iteration 60	ARCH+AFR+EUR+ME	59	120	2642109	1957963	562853
AT/GC thinned, iteration 61	ARCH+AFR+EUR+ME	59	120	2642109	1957332	562891
AT/GC thinned, iteration 62	ARCH+AFR+EUR+ME	59	120	2642109	1956883	563305
AT/GC thinned, iteration 63	ARCH+AFR+EUR+ME	59	120	2642109	1958925	563625
AT/GC thinned, iteration 64	ARCH+AFR+EUR+ME	59	120	2642109	1957549	563359
AT/GC thinned, iteration 65	ARCH+AFR+EUR+ME	59	120	2642109	1958484	563186
AT/GC thinned, iteration 66	ARCH+AFR+EUR+ME	59	120	2642109	1959668	563477
AT/GC thinned, iteration 67	ARCH+AFR+EUR+ME	59	120	2642109	1958089	563875
AT/GC thinned, iteration 68	ARCH+AFR+EUR+ME	59	120	2642109	1958146	564297
AT/GC thinned, iteration 69	ARCH+AFR+EUR+ME	59	120	2642109	1959388	563559
AT/GC thinned, iteration 7	ARCH+AFR+EUR+ME	59	120	2642109	1959062	563408
AT/GC thinned, iteration 70	ARCH+AFR+EUR+ME	59	120	2642109	1958303	564048
AT/GC thinned, iteration 71	ARCH+AFR+EUR+ME	59	120	2642109	1956299	562341
AT/GC thinned, iteration 72	ARCH+AFR+EUR+ME	59	120	2642109	1957238	563618
AT/GC thinned, iteration 73	ARCH+AFR+EUR+ME	59	120	2642109	1956313	563087
AT/GC thinned, iteration 74	ARCH+AFR+EUR+ME	59	120	2642109	1958152	563814
AT/GC thinned, iteration 75	ARCH+AFR+EUR+ME	59	120	2642109	1958807	563885
AT/GC thinned, iteration 76	ARCH+AFR+EUR+ME	59	120	2642109	1958621	563393
AT/GC thinned, iteration 77	ARCH+AFR+EUR+ME	59	120	2642109	1958889	563566
AT/GC thinned, iteration 78	ARCH+AFR+EUR+ME	59	120	2642109	1959915	563089
AT/GC thinned, iteration 79	ARCH+AFR+EUR+ME	59	120	2642109	1957044	562631
AT/GC thinned, iteration 8	ARCH+AFR+EUR+ME	59	120	2642109	1957826	564224
AT/GC thinned, iteration 80	ARCH+AFR+EUR+ME	59	120	2642109	1959628	563904
AT/GC thinned, iteration 81	ARCH+AFR+EUR+ME	59	120	2642109	1958118	563029
AT/GC thinned, iteration 82	ARCH+AFR+EUR+ME	59	120	2642109	1958250	563588
AT/GC thinned, iteration 83	ARCH+AFR+EUR+ME	59	120	2642109	1960447	564537
AT/GC thinned, iteration 84	ARCH+AFR+EUR+ME	59	120	2642109	1956923	563554
AT/GC thinned, iteration 85	ARCH+AFR+EUR+ME	59	120	2642109	1957268	563172
AT/GC thinned, iteration 86	ARCH+AFR+EUR+ME	59	120	2642109	1959580	563870
AT/GC thinned, iteration 87	ARCH+AFR+EUR+ME	59	120	2642109	1958849	563701
AT/GC thinned, iteration 88	ARCH+AFR+EUR+ME	59	120	2642109	1958184	563936
AT/GC thinned, iteration 89	ARCH+AFR+EUR+ME	59	120	2642109	1958450	563588
AT/GC thinned, iteration 9	ARCH+AFR+EUR+ME	59	120	2642109	1958320	563787
AT/GC thinned, iteration 90	ARCH+AFR+EUR+ME	59	120	2642109	1957432	563872
AT/GC thinned, iteration 91	ARCH+AFR+EUR+ME	59	120	2642109	1958958	563923
AT/GC thinned, iteration 92	ARCH+AFR+EUR+ME	59	120	2642109	1957314	563203
AT/GC thinned, iteration 93	ARCH+AFR+EUR+ME	59	120	2642109	1959158	563829
AT/GC thinned, iteration 94	ARCH+AFR+EUR+ME	59	120	2642109	1957192	563044
AT/GC thinned, iteration 95	ARCH+AFR+EUR+ME	59	120	2642109	1959572	563244
AT/GC thinned, iteration 96	ARCH+AFR+EUR+ME	59	120	2642109	1959307	563861
AT/GC thinned, iteration 97	ARCH+AFR+EUR+ME	59	120	2642109	1958363	564141
AT/GC thinned, iteration 98	ARCH+AFR+EUR+ME	59	120	2642109	1957896	563705
AT/GC thinned, iteration 99	ARCH+AFR+EUR+ME	59	120	2642109	1957046	563496
HO panel 13	ARCH+AFR+EUR+ME	59	120	128203	68208	67557
HO panel 4	ARCH+AFR+EUR+ME	59	120	141909	78077	77434
HO panel 5	ARCH+AFR+EUR+ME	59	120	111570	60139	59882
HO panels 4&5	ARCH+AFR+EUR+ME	59	120	237812	129492	128593
MAF (on 351 ind.)	ARCH+AFR+EUR+ME	59	120	7685875	2135300	2129201
MAF (on AFR)	ARCH+AFR+EUR+ME	59	120	9047768	2725488	2725488
MAF (on AFR+AFR_adm)	ARCH+AFR+EUR+ME	59	120	9191697	2628984	2628983
MAF (on AMR)	ARCH+AFR+EUR+ME	59	120	12302581	1592730	1513207
MAF (on CASSIB)	ARCH+AFR+EUR+ME	59	120	13026269	1903342	1843262
MAF (on EAS)	ARCH+AFR+EUR+ME	59	120	12705812	1786084	1723831
MAF (on EUR)	ARCH+AFR+EUR+ME	59	120	11706463	1885803	1885336
MAF (on ME)	ARCH+AFR+EUR+ME	59	120	12181776	2018884	2018884
MAF (on PAP)	ARCH+AFR+EUR+ME	59	120	12611442	1675497	1515022
MAF (on SAS)	ARCH+AFR+EUR+ME	59	120	13039151	1924954	1908459
archaic ascertainment	ARCH+AFR+EUR+ME	59	120	2267721	1312941	1312941
archaic ascertainment, transversions	ARCH+AFR+EUR+ME	59	120	2267721	414278	414278
thinned, iteration 1	ARCH+AFR+EUR+ME	59	120	2642109	2088008	553675
thinned, iteration 10	ARCH+AFR+EUR+ME	59	120	2642109	2087389	552429
thinned, iteration 100	ARCH+AFR+EUR+ME	59	120	2642109	2090106	553739
thinned, iteration 11	ARCH+AFR+EUR+ME	59	120	2642109	2088517	553406
thinned, iteration 12	ARCH+AFR+EUR+ME	59	120	2642109	2085666	552262
thinned, iteration 13	ARCH+AFR+EUR+ME	59	120	2642109	2088129	552616
thinned, iteration 14	ARCH+AFR+EUR+ME	59	120	2642109	2087114	552696
thinned, iteration 15	ARCH+AFR+EUR+ME	59	120	2642109	2086582	553381
thinned, iteration 16	ARCH+AFR+EUR+ME	59	120	2642109	2088700	553016
thinned, iteration 17	ARCH+AFR+EUR+ME	59	120	2642109	2088523	553976
thinned, iteration 18	ARCH+AFR+EUR+ME	59	120	2642109	2089456	555567
thinned, iteration 19	ARCH+AFR+EUR+ME	59	120	2642109	2088213	552712
thinned, iteration 2	ARCH+AFR+EUR+ME	59	120	2642109	2089674	554337
thinned, iteration 20	ARCH+AFR+EUR+ME	59	120	2642109	2087535	553061
thinned, iteration 21	ARCH+AFR+EUR+ME	59	120	2642109	2088312	553767
thinned, iteration 22	ARCH+AFR+EUR+ME	59	120	2642109	2087850	553981
thinned, iteration 23	ARCH+AFR+EUR+ME	59	120	2642109	2087852	553650
thinned, iteration 24	ARCH+AFR+EUR+ME	59	120	2642109	2086909	553419
thinned, iteration 25	ARCH+AFR+EUR+ME	59	120	2642109	2085810	552812
thinned, iteration 26	ARCH+AFR+EUR+ME	59	120	2642109	2088124	553685
thinned, iteration 27	ARCH+AFR+EUR+ME	59	120	2642109	2087529	552445
thinned, iteration 28	ARCH+AFR+EUR+ME	59	120	2642109	2087764	554843
thinned, iteration 29	ARCH+AFR+EUR+ME	59	120	2642109	2088321	553871
thinned, iteration 3	ARCH+AFR+EUR+ME	59	120	2642109	2089451	552861
thinned, iteration 30	ARCH+AFR+EUR+ME	59	120	2642109	2088820	554185
thinned, iteration 31	ARCH+AFR+EUR+ME	59	120	2642109	2088989	554627
thinned, iteration 32	ARCH+AFR+EUR+ME	59	120	2642109	2088110	552878
thinned, iteration 33	ARCH+AFR+EUR+ME	59	120	2642109	2087390	552750
thinned, iteration 34	ARCH+AFR+EUR+ME	59	120	2642109	2087991	554000
thinned, iteration 35	ARCH+AFR+EUR+ME	59	120	2642109	2088168	553958
thinned, iteration 36	ARCH+AFR+EUR+ME	59	120	2642109	2088823	553157
thinned, iteration 37	ARCH+AFR+EUR+ME	59	120	2642109	2088421	552973
thinned, iteration 38	ARCH+AFR+EUR+ME	59	120	2642109	2087977	553907
thinned, iteration 39	ARCH+AFR+EUR+ME	59	120	2642109	2088301	553422
thinned, iteration 4	ARCH+AFR+EUR+ME	59	120	2642109	2087512	552206
thinned, iteration 40	ARCH+AFR+EUR+ME	59	120	2642109	2087086	553148
thinned, iteration 41	ARCH+AFR+EUR+ME	59	120	2642109	2087196	554563
thinned, iteration 42	ARCH+AFR+EUR+ME	59	120	2642109	2088161	553035
thinned, iteration 43	ARCH+AFR+EUR+ME	59	120	2642109	2087449	553541
thinned, iteration 44	ARCH+AFR+EUR+ME	59	120	2642109	2088729	553163
thinned, iteration 45	ARCH+AFR+EUR+ME	59	120	2642109	2089430	553903
thinned, iteration 46	ARCH+AFR+EUR+ME	59	120	2642109	2087650	553271
thinned, iteration 47	ARCH+AFR+EUR+ME	59	120	2642109	2088699	553782
thinned, iteration 48	ARCH+AFR+EUR+ME	59	120	2642109	2087409	552324
thinned, iteration 49	ARCH+AFR+EUR+ME	59	120	2642109	2086836	553044
thinned, iteration 5	ARCH+AFR+EUR+ME	59	120	2642109	2088243	553523
thinned, iteration 50	ARCH+AFR+EUR+ME	59	120	2642109	2089026	554591
thinned, iteration 51	ARCH+AFR+EUR+ME	59	120	2642109	2088795	554327
thinned, iteration 52	ARCH+AFR+EUR+ME	59	120	2642109	2088497	553988
thinned, iteration 53	ARCH+AFR+EUR+ME	59	120	2642109	2086930	553638
thinned, iteration 54	ARCH+AFR+EUR+ME	59	120	2642109	2086417	552274
thinned, iteration 55	ARCH+AFR+EUR+ME	59	120	2642109	2089703	553430
thinned, iteration 56	ARCH+AFR+EUR+ME	59	120	2642109	2086431	553211
thinned, iteration 57	ARCH+AFR+EUR+ME	59	120	2642109	2089854	553222
thinned, iteration 58	ARCH+AFR+EUR+ME	59	120	2642109	2084447	552519
thinned, iteration 59	ARCH+AFR+EUR+ME	59	120	2642109	2088419	553154
thinned, iteration 6	ARCH+AFR+EUR+ME	59	120	2642109	2086068	552929
thinned, iteration 60	ARCH+AFR+EUR+ME	59	120	2642109	2089165	553185
thinned, iteration 61	ARCH+AFR+EUR+ME	59	120	2642109	2089070	554143
thinned, iteration 62	ARCH+AFR+EUR+ME	59	120	2642109	2089867	553297
thinned, iteration 63	ARCH+AFR+EUR+ME	59	120	2642109	2086276	552927
thinned, iteration 64	ARCH+AFR+EUR+ME	59	120	2642109	2088439	554070
thinned, iteration 65	ARCH+AFR+EUR+ME	59	120	2642109	2087168	552665
thinned, iteration 66	ARCH+AFR+EUR+ME	59	120	2642109	2088173	552968
thinned, iteration 67	ARCH+AFR+EUR+ME	59	120	2642109	2087926	554617
thinned, iteration 68	ARCH+AFR+EUR+ME	59	120	2642109	2086031	553025
thinned, iteration 69	ARCH+AFR+EUR+ME	59	120	2642109	2087917	553031
thinned, iteration 7	ARCH+AFR+EUR+ME	59	120	2642109	2087839	552652
thinned, iteration 70	ARCH+AFR+EUR+ME	59	120	2642109	2088705	552901
thinned, iteration 71	ARCH+AFR+EUR+ME	59	120	2642109	2088820	554482
thinned, iteration 72	ARCH+AFR+EUR+ME	59	120	2642109	2088040	553604
thinned, iteration 73	ARCH+AFR+EUR+ME	59	120	2642109	2088454	553035
thinned, iteration 74	ARCH+AFR+EUR+ME	59	120	2642109	2088553	553725
thinned, iteration 75	ARCH+AFR+EUR+ME	59	120	2642109	2090180	554707
thinned, iteration 76	ARCH+AFR+EUR+ME	59	120	2642109	2086699	554004
thinned, iteration 77	ARCH+AFR+EUR+ME	59	120	2642109	2089130	553858
thinned, iteration 78	ARCH+AFR+EUR+ME	59	120	2642109	2088238	553611
thinned, iteration 79	ARCH+AFR+EUR+ME	59	120	2642109	2087340	552473
thinned, iteration 8	ARCH+AFR+EUR+ME	59	120	2642109	2088135	553817
thinned, iteration 80	ARCH+AFR+EUR+ME	59	120	2642109	2090299	553834
thinned, iteration 81	ARCH+AFR+EUR+ME	59	120	2642109	2088138	553642
thinned, iteration 82	ARCH+AFR+EUR+ME	59	120	2642109	2090362	552965
thinned, iteration 83	ARCH+AFR+EUR+ME	59	120	2642109	2088684	553251
thinned, iteration 84	ARCH+AFR+EUR+ME	59	120	2642109	2088578	553540
thinned, iteration 85	ARCH+AFR+EUR+ME	59	120	2642109	2085887	553942
thinned, iteration 86	ARCH+AFR+EUR+ME	59	120	2642109	2087491	552430
thinned, iteration 87	ARCH+AFR+EUR+ME	59	120	2642109	2088789	554007
thinned, iteration 88	ARCH+AFR+EUR+ME	59	120	2642109	2086945	553011
thinned, iteration 89	ARCH+AFR+EUR+ME	59	120	2642109	2087935	554003
thinned, iteration 9	ARCH+AFR+EUR+ME	59	120	2642109	2086894	552711
thinned, iteration 90	ARCH+AFR+EUR+ME	59	120	2642109	2088657	553442
thinned, iteration 91	ARCH+AFR+EUR+ME	59	120	2642109	2088282	553226
thinned, iteration 92	ARCH+AFR+EUR+ME	59	120	2642109	2088099	553263
thinned, iteration 93	ARCH+AFR+EUR+ME	59	120	2642109	2089438	553636
thinned, iteration 94	ARCH+AFR+EUR+ME	59	120	2642109	2088741	552821
thinned, iteration 95	ARCH+AFR+EUR+ME	59	120	2642109	2086420	552571
thinned, iteration 96	ARCH+AFR+EUR+ME	59	120	2642109	2086298	552436
thinned, iteration 97	ARCH+AFR+EUR+ME	59	120	2642109	2086569	552278
thinned, iteration 98	ARCH+AFR+EUR+ME	59	120	2642109	2088018	552274
thinned, iteration 99	ARCH+AFR+EUR+ME	59	120	2642109	2087746	553964
unascertained	ARCH+AFR+EUR+ME	59	120	94691841	37926911	10051585
1000K	Chimp+ARCH+AFR+AFR_adm	49	98	888460	593074	590775
1240K	Chimp+ARCH+AFR+AFR_adm	49	98	1059534	679029	664315
1240K, Human Origins sites	Chimp+ARCH+AFR+AFR_adm	49	98	553587	364340	355125
1240K, sites exclusive to Human Origins	Chimp+ARCH+AFR+AFR_adm	49	98	421847	275649	267288
1240K, Illumina 650Y sites	Chimp+ARCH+AFR+AFR_adm	49	98	486797	309320	304422
1240K, sites exclusive to Illumina 650Y	Chimp+ARCH+AFR+AFR_adm	49	98	355057	220629	216585
1240K, sites present in both llumina 650Y and Human Origins	Chimp+ARCH+AFR+AFR_adm	49	98	131740	88691	87837
1240K, other sites	Chimp+ARCH+AFR+AFR_adm	49	98	150890	94060	92605
2200K	Chimp+ARCH+AFR+AFR_adm	49	98	1855941	1207751	1190758
AT/GC	Chimp+ARCH+AFR+AFR_adm	49	98	14179006	6220199	3610461
AT/GC MAF (on 352 ind.)	Chimp+ARCH+AFR+AFR_adm	49	98	1377885	383134	378908
AT/GC MAF (on AFR)	Chimp+ARCH+AFR+AFR_adm	49	98	1617240	486906	486906
AT/GC MAF (on AFR+AFR_adm)	Chimp+ARCH+AFR+AFR_adm	49	98	1585681	470070	470070
AT/GC MAF (on AMR)	Chimp+ARCH+AFR+AFR_adm	49	98	2308906	286617	266185
AT/GC MAF (on CASSIB)	Chimp+ARCH+AFR+AFR_adm	49	98	2415291	341802	324312
AT/GC MAF (on EAS)	Chimp+ARCH+AFR+AFR_adm	49	98	2366887	320467	304624
AT/GC MAF (on EUR)	Chimp+ARCH+AFR+AFR_adm	49	98	2179293	338078	330266
AT/GC MAF (on ME)	Chimp+ARCH+AFR+AFR_adm	49	98	2253224	361063	347586
AT/GC MAF (on PAP)	Chimp+ARCH+AFR+AFR_adm	49	98	2356710	301091	269048
AT/GC MAF (on SAS)	Chimp+ARCH+AFR+AFR_adm	49	98	2415394	345659	337023
AT/GC thinned, iteration 1	Chimp+ARCH+AFR+AFR_adm	49	98	2642109	1158769	672503
AT/GC thinned, iteration 10	Chimp+ARCH+AFR+AFR_adm	49	98	2642109	1159256	673138
AT/GC thinned, iteration 100	Chimp+ARCH+AFR+AFR_adm	49	98	2642109	1159924	673788
AT/GC thinned, iteration 11	Chimp+ARCH+AFR+AFR_adm	49	98	2642109	1159194	672328
AT/GC thinned, iteration 12	Chimp+ARCH+AFR+AFR_adm	49	98	2642109	1159070	673416
AT/GC thinned, iteration 13	Chimp+ARCH+AFR+AFR_adm	49	98	2642109	1159324	672673
AT/GC thinned, iteration 14	Chimp+ARCH+AFR+AFR_adm	49	98	2642109	1159969	673151
AT/GC thinned, iteration 15	Chimp+ARCH+AFR+AFR_adm	49	98	2642109	1159245	673385
AT/GC thinned, iteration 16	Chimp+ARCH+AFR+AFR_adm	49	98	2642109	1159903	672496
AT/GC thinned, iteration 17	Chimp+ARCH+AFR+AFR_adm	49	98	2642109	1158209	671916
AT/GC thinned, iteration 18	Chimp+ARCH+AFR+AFR_adm	49	98	2642109	1158909	672901
AT/GC thinned, iteration 19	Chimp+ARCH+AFR+AFR_adm	49	98	2642109	1159372	673189
AT/GC thinned, iteration 2	Chimp+ARCH+AFR+AFR_adm	49	98	2642109	1159832	673271
AT/GC thinned, iteration 20	Chimp+ARCH+AFR+AFR_adm	49	98	2642109	1159517	672563
AT/GC thinned, iteration 21	Chimp+ARCH+AFR+AFR_adm	49	98	2642109	1159120	672846
AT/GC thinned, iteration 22	Chimp+ARCH+AFR+AFR_adm	49	98	2642109	1158906	672564
AT/GC thinned, iteration 23	Chimp+ARCH+AFR+AFR_adm	49	98	2642109	1160814	673877
AT/GC thinned, iteration 24	Chimp+ARCH+AFR+AFR_adm	49	98	2642109	1158531	672638
AT/GC thinned, iteration 25	Chimp+ARCH+AFR+AFR_adm	49	98	2642109	1159987	672513
AT/GC thinned, iteration 26	Chimp+ARCH+AFR+AFR_adm	49	98	2642109	1158326	672098
AT/GC thinned, iteration 27	Chimp+ARCH+AFR+AFR_adm	49	98	2642109	1159009	672781
AT/GC thinned, iteration 28	Chimp+ARCH+AFR+AFR_adm	49	98	2642109	1159089	673231
AT/GC thinned, iteration 29	Chimp+ARCH+AFR+AFR_adm	49	98	2642109	1158223	672886
AT/GC thinned, iteration 3	Chimp+ARCH+AFR+AFR_adm	49	98	2642109	1158097	671622
AT/GC thinned, iteration 30	Chimp+ARCH+AFR+AFR_adm	49	98	2642109	1158390	672420
AT/GC thinned, iteration 31	Chimp+ARCH+AFR+AFR_adm	49	98	2642109	1159376	673168
AT/GC thinned, iteration 32	Chimp+ARCH+AFR+AFR_adm	49	98	2642109	1157665	671803
AT/GC thinned, iteration 33	Chimp+ARCH+AFR+AFR_adm	49	98	2642109	1159812	673916
AT/GC thinned, iteration 34	Chimp+ARCH+AFR+AFR_adm	49	98	2642109	1161017	673985
AT/GC thinned, iteration 35	Chimp+ARCH+AFR+AFR_adm	49	98	2642109	1158093	671969
AT/GC thinned, iteration 36	Chimp+ARCH+AFR+AFR_adm	49	98	2642109	1157864	671701
AT/GC thinned, iteration 37	Chimp+ARCH+AFR+AFR_adm	49	98	2642109	1158491	672674
AT/GC thinned, iteration 38	Chimp+ARCH+AFR+AFR_adm	49	98	2642109	1157979	671827
AT/GC thinned, iteration 39	Chimp+ARCH+AFR+AFR_adm	49	98	2642109	1159945	674292
AT/GC thinned, iteration 4	Chimp+ARCH+AFR+AFR_adm	49	98	2642109	1160064	673560
AT/GC thinned, iteration 40	Chimp+ARCH+AFR+AFR_adm	49	98	2642109	1158903	671533
AT/GC thinned, iteration 41	Chimp+ARCH+AFR+AFR_adm	49	98	2642109	1159146	672686
AT/GC thinned, iteration 42	Chimp+ARCH+AFR+AFR_adm	49	98	2642109	1158841	673019
AT/GC thinned, iteration 43	Chimp+ARCH+AFR+AFR_adm	49	98	2642109	1159204	672271
AT/GC thinned, iteration 44	Chimp+ARCH+AFR+AFR_adm	49	98	2642109	1158777	672938
AT/GC thinned, iteration 45	Chimp+ARCH+AFR+AFR_adm	49	98	2642109	1158498	672631
AT/GC thinned, iteration 46	Chimp+ARCH+AFR+AFR_adm	49	98	2642109	1159471	672833
AT/GC thinned, iteration 47	Chimp+ARCH+AFR+AFR_adm	49	98	2642109	1158512	672419
AT/GC thinned, iteration 48	Chimp+ARCH+AFR+AFR_adm	49	98	2642109	1160839	673369
AT/GC thinned, iteration 49	Chimp+ARCH+AFR+AFR_adm	49	98	2642109	1157609	671433
AT/GC thinned, iteration 5	Chimp+ARCH+AFR+AFR_adm	49	98	2642109	1159523	674000
AT/GC thinned, iteration 50	Chimp+ARCH+AFR+AFR_adm	49	98	2642109	1159252	672676
AT/GC thinned, iteration 51	Chimp+ARCH+AFR+AFR_adm	49	98	2642109	1158884	673461
AT/GC thinned, iteration 52	Chimp+ARCH+AFR+AFR_adm	49	98	2642109	1158376	672836
AT/GC thinned, iteration 53	Chimp+ARCH+AFR+AFR_adm	49	98	2642109	1159220	672675
AT/GC thinned, iteration 54	Chimp+ARCH+AFR+AFR_adm	49	98	2642109	1158602	672690
AT/GC thinned, iteration 55	Chimp+ARCH+AFR+AFR_adm	49	98	2642109	1159889	673539
AT/GC thinned, iteration 56	Chimp+ARCH+AFR+AFR_adm	49	98	2642109	1159311	672401
AT/GC thinned, iteration 57	Chimp+ARCH+AFR+AFR_adm	49	98	2642109	1158744	672129
AT/GC thinned, iteration 58	Chimp+ARCH+AFR+AFR_adm	49	98	2642109	1159561	673917
AT/GC thinned, iteration 59	Chimp+ARCH+AFR+AFR_adm	49	98	2642109	1157904	672057
AT/GC thinned, iteration 6	Chimp+ARCH+AFR+AFR_adm	49	98	2642109	1159358	672991
AT/GC thinned, iteration 60	Chimp+ARCH+AFR+AFR_adm	49	98	2642109	1159337	672520
AT/GC thinned, iteration 61	Chimp+ARCH+AFR+AFR_adm	49	98	2642109	1159544	673842
AT/GC thinned, iteration 62	Chimp+ARCH+AFR+AFR_adm	49	98	2642109	1158731	673097
AT/GC thinned, iteration 63	Chimp+ARCH+AFR+AFR_adm	49	98	2642109	1158839	671665
AT/GC thinned, iteration 64	Chimp+ARCH+AFR+AFR_adm	49	98	2642109	1158870	672289
AT/GC thinned, iteration 65	Chimp+ARCH+AFR+AFR_adm	49	98	2642109	1159183	673070
AT/GC thinned, iteration 66	Chimp+ARCH+AFR+AFR_adm	49	98	2642109	1158563	672067
AT/GC thinned, iteration 67	Chimp+ARCH+AFR+AFR_adm	49	98	2642109	1158204	671697
AT/GC thinned, iteration 68	Chimp+ARCH+AFR+AFR_adm	49	98	2642109	1158913	673074
AT/GC thinned, iteration 69	Chimp+ARCH+AFR+AFR_adm	49	98	2642109	1158799	672769
AT/GC thinned, iteration 7	Chimp+ARCH+AFR+AFR_adm	49	98	2642109	1160049	672693
AT/GC thinned, iteration 70	Chimp+ARCH+AFR+AFR_adm	49	98	2642109	1160755	674140
AT/GC thinned, iteration 71	Chimp+ARCH+AFR+AFR_adm	49	98	2642109	1158446	671904
AT/GC thinned, iteration 72	Chimp+ARCH+AFR+AFR_adm	49	98	2642109	1158780	672604
AT/GC thinned, iteration 73	Chimp+ARCH+AFR+AFR_adm	49	98	2642109	1159062	672871
AT/GC thinned, iteration 74	Chimp+ARCH+AFR+AFR_adm	49	98	2642109	1158421	671737
AT/GC thinned, iteration 75	Chimp+ARCH+AFR+AFR_adm	49	98	2642109	1159167	672557
AT/GC thinned, iteration 76	Chimp+ARCH+AFR+AFR_adm	49	98	2642109	1157974	671756
AT/GC thinned, iteration 77	Chimp+ARCH+AFR+AFR_adm	49	98	2642109	1158820	672581
AT/GC thinned, iteration 78	Chimp+ARCH+AFR+AFR_adm	49	98	2642109	1158244	672161
AT/GC thinned, iteration 79	Chimp+ARCH+AFR+AFR_adm	49	98	2642109	1159253	673501
AT/GC thinned, iteration 8	Chimp+ARCH+AFR+AFR_adm	49	98	2642109	1158541	672310
AT/GC thinned, iteration 80	Chimp+ARCH+AFR+AFR_adm	49	98	2642109	1159419	673547
AT/GC thinned, iteration 81	Chimp+ARCH+AFR+AFR_adm	49	98	2642109	1158614	672869
AT/GC thinned, iteration 82	Chimp+ARCH+AFR+AFR_adm	49	98	2642109	1158065	672208
AT/GC thinned, iteration 83	Chimp+ARCH+AFR+AFR_adm	49	98	2642109	1159711	673311
AT/GC thinned, iteration 84	Chimp+ARCH+AFR+AFR_adm	49	98	2642109	1160788	674333
AT/GC thinned, iteration 85	Chimp+ARCH+AFR+AFR_adm	49	98	2642109	1158092	672066
AT/GC thinned, iteration 86	Chimp+ARCH+AFR+AFR_adm	49	98	2642109	1158114	672863
AT/GC thinned, iteration 87	Chimp+ARCH+AFR+AFR_adm	49	98	2642109	1157748	671706
AT/GC thinned, iteration 88	Chimp+ARCH+AFR+AFR_adm	49	98	2642109	1158552	672451
AT/GC thinned, iteration 89	Chimp+ARCH+AFR+AFR_adm	49	98	2642109	1159572	671980
AT/GC thinned, iteration 9	Chimp+ARCH+AFR+AFR_adm	49	98	2642109	1159178	672651
AT/GC thinned, iteration 90	Chimp+ARCH+AFR+AFR_adm	49	98	2642109	1159978	673812
AT/GC thinned, iteration 91	Chimp+ARCH+AFR+AFR_adm	49	98	2642109	1158850	671163
AT/GC thinned, iteration 92	Chimp+ARCH+AFR+AFR_adm	49	98	2642109	1158621	672170
AT/GC thinned, iteration 93	Chimp+ARCH+AFR+AFR_adm	49	98	2642109	1158739	672263
AT/GC thinned, iteration 94	Chimp+ARCH+AFR+AFR_adm	49	98	2642109	1158573	672132
AT/GC thinned, iteration 95	Chimp+ARCH+AFR+AFR_adm	49	98	2642109	1157921	671920
AT/GC thinned, iteration 96	Chimp+ARCH+AFR+AFR_adm	49	98	2642109	1158210	672594
AT/GC thinned, iteration 97	Chimp+ARCH+AFR+AFR_adm	49	98	2642109	1159813	672716
AT/GC thinned, iteration 98	Chimp+ARCH+AFR+AFR_adm	49	98	2642109	1159498	673238
AT/GC thinned, iteration 99	Chimp+ARCH+AFR+AFR_adm	49	98	2642109	1159595	673059
HO panel 13	Chimp+ARCH+AFR+AFR_adm	49	98	128203	83931	83703
HO panel 4	Chimp+ARCH+AFR+AFR_adm	49	98	141909	94908	94590
HO panel 5	Chimp+ARCH+AFR+AFR_adm	49	98	111570	73330	73208
HO panels 4&5	Chimp+ARCH+AFR+AFR_adm	49	98	237812	157690	157251
MAF (on 352 ind.)	Chimp+ARCH+AFR+AFR_adm	49	98	7685875	2543717	2516899
MAF (on AFR)	Chimp+ARCH+AFR+AFR_adm	49	98	9047768	3231875	3231875
MAF (on AFR+AFR_adm)	Chimp+ARCH+AFR+AFR_adm	49	98	9191697	3120326	3120326
MAF (on AMR)	Chimp+ARCH+AFR+AFR_adm	49	98	12302581	1893696	1767184
MAF (on CASSIB)	Chimp+ARCH+AFR+AFR_adm	49	98	13026269	2261999	2152805
MAF (on EAS)	Chimp+ARCH+AFR+AFR_adm	49	98	12705812	2122519	2022941
MAF (on EUR)	Chimp+ARCH+AFR+AFR_adm	49	98	11706463	2244680	2193508
MAF (on ME)	Chimp+ARCH+AFR+AFR_adm	49	98	12181776	2394902	2308014
MAF (on PAP)	Chimp+ARCH+AFR+AFR_adm	49	98	12611442	1990607	1788894
MAF (on SAS)	Chimp+ARCH+AFR+AFR_adm	49	98	13039151	2291637	2236164
archaic ascertainment	Chimp+ARCH+AFR+AFR_adm	49	98	2267721	1555781	1555781
archaic ascertainment, transversions	Chimp+ARCH+AFR+AFR_adm	49	98	2267721	484675	484675
thinned, iteration 1	Chimp+ARCH+AFR+AFR_adm	49	98	2642109	1244231	663357
thinned, iteration 10	Chimp+ARCH+AFR+AFR_adm	49	98	2642109	1244138	663389
thinned, iteration 100	Chimp+ARCH+AFR+AFR_adm	49	98	2642109	1244334	663513
thinned, iteration 11	Chimp+ARCH+AFR+AFR_adm	49	98	2642109	1245126	664087
thinned, iteration 12	Chimp+ARCH+AFR+AFR_adm	49	98	2642109	1245023	664376
thinned, iteration 13	Chimp+ARCH+AFR+AFR_adm	49	98	2642109	1244419	662979
thinned, iteration 14	Chimp+ARCH+AFR+AFR_adm	49	98	2642109	1243969	663981
thinned, iteration 15	Chimp+ARCH+AFR+AFR_adm	49	98	2642109	1245959	664224
thinned, iteration 16	Chimp+ARCH+AFR+AFR_adm	49	98	2642109	1245640	663935
thinned, iteration 17	Chimp+ARCH+AFR+AFR_adm	49	98	2642109	1244062	663019
thinned, iteration 18	Chimp+ARCH+AFR+AFR_adm	49	98	2642109	1244984	664538
thinned, iteration 19	Chimp+ARCH+AFR+AFR_adm	49	98	2642109	1244487	663455
thinned, iteration 2	Chimp+ARCH+AFR+AFR_adm	49	98	2642109	1244736	663207
thinned, iteration 20	Chimp+ARCH+AFR+AFR_adm	49	98	2642109	1245264	663453
thinned, iteration 21	Chimp+ARCH+AFR+AFR_adm	49	98	2642109	1244344	662674
thinned, iteration 22	Chimp+ARCH+AFR+AFR_adm	49	98	2642109	1245499	663802
thinned, iteration 23	Chimp+ARCH+AFR+AFR_adm	49	98	2642109	1245195	664557
thinned, iteration 24	Chimp+ARCH+AFR+AFR_adm	49	98	2642109	1245298	663521
thinned, iteration 25	Chimp+ARCH+AFR+AFR_adm	49	98	2642109	1245680	662706
thinned, iteration 26	Chimp+ARCH+AFR+AFR_adm	49	98	2642109	1245445	663356
thinned, iteration 27	Chimp+ARCH+AFR+AFR_adm	49	98	2642109	1244526	663489
thinned, iteration 28	Chimp+ARCH+AFR+AFR_adm	49	98	2642109	1244706	663743
thinned, iteration 29	Chimp+ARCH+AFR+AFR_adm	49	98	2642109	1245903	664064
thinned, iteration 3	Chimp+ARCH+AFR+AFR_adm	49	98	2642109	1244060	664151
thinned, iteration 30	Chimp+ARCH+AFR+AFR_adm	49	98	2642109	1245173	662969
thinned, iteration 31	Chimp+ARCH+AFR+AFR_adm	49	98	2642109	1245988	664731
thinned, iteration 32	Chimp+ARCH+AFR+AFR_adm	49	98	2642109	1244937	663458
thinned, iteration 33	Chimp+ARCH+AFR+AFR_adm	49	98	2642109	1245003	663734
thinned, iteration 34	Chimp+ARCH+AFR+AFR_adm	49	98	2642109	1245296	664220
thinned, iteration 35	Chimp+ARCH+AFR+AFR_adm	49	98	2642109	1244299	663336
thinned, iteration 36	Chimp+ARCH+AFR+AFR_adm	49	98	2642109	1245500	664388
thinned, iteration 37	Chimp+ARCH+AFR+AFR_adm	49	98	2642109	1243848	663529
thinned, iteration 38	Chimp+ARCH+AFR+AFR_adm	49	98	2642109	1244351	662620
thinned, iteration 39	Chimp+ARCH+AFR+AFR_adm	49	98	2642109	1244435	663669
thinned, iteration 4	Chimp+ARCH+AFR+AFR_adm	49	98	2642109	1244067	664224
thinned, iteration 40	Chimp+ARCH+AFR+AFR_adm	49	98	2642109	1243758	662751
thinned, iteration 41	Chimp+ARCH+AFR+AFR_adm	49	98	2642109	1243624	663367
thinned, iteration 42	Chimp+ARCH+AFR+AFR_adm	49	98	2642109	1245256	663880
thinned, iteration 43	Chimp+ARCH+AFR+AFR_adm	49	98	2642109	1245364	665007
thinned, iteration 44	Chimp+ARCH+AFR+AFR_adm	49	98	2642109	1244955	663467
thinned, iteration 45	Chimp+ARCH+AFR+AFR_adm	49	98	2642109	1244435	663004
thinned, iteration 46	Chimp+ARCH+AFR+AFR_adm	49	98	2642109	1243511	663572
thinned, iteration 47	Chimp+ARCH+AFR+AFR_adm	49	98	2642109	1244685	663681
thinned, iteration 48	Chimp+ARCH+AFR+AFR_adm	49	98	2642109	1245171	664051
thinned, iteration 49	Chimp+ARCH+AFR+AFR_adm	49	98	2642109	1246313	663675
thinned, iteration 5	Chimp+ARCH+AFR+AFR_adm	49	98	2642109	1243310	664091
thinned, iteration 50	Chimp+ARCH+AFR+AFR_adm	49	98	2642109	1244013	662714
thinned, iteration 51	Chimp+ARCH+AFR+AFR_adm	49	98	2642109	1244437	662626
thinned, iteration 52	Chimp+ARCH+AFR+AFR_adm	49	98	2642109	1245063	663988
thinned, iteration 53	Chimp+ARCH+AFR+AFR_adm	49	98	2642109	1245676	663374
thinned, iteration 54	Chimp+ARCH+AFR+AFR_adm	49	98	2642109	1245144	664013
thinned, iteration 55	Chimp+ARCH+AFR+AFR_adm	49	98	2642109	1244132	662502
thinned, iteration 56	Chimp+ARCH+AFR+AFR_adm	49	98	2642109	1244690	663883
thinned, iteration 57	Chimp+ARCH+AFR+AFR_adm	49	98	2642109	1243981	662491
thinned, iteration 58	Chimp+ARCH+AFR+AFR_adm	49	98	2642109	1245307	664539
thinned, iteration 59	Chimp+ARCH+AFR+AFR_adm	49	98	2642109	1245086	664252
thinned, iteration 6	Chimp+ARCH+AFR+AFR_adm	49	98	2642109	1244806	663008
thinned, iteration 60	Chimp+ARCH+AFR+AFR_adm	49	98	2642109	1243785	662017
thinned, iteration 61	Chimp+ARCH+AFR+AFR_adm	49	98	2642109	1244098	663941
thinned, iteration 62	Chimp+ARCH+AFR+AFR_adm	49	98	2642109	1244479	664131
thinned, iteration 63	Chimp+ARCH+AFR+AFR_adm	49	98	2642109	1243169	663089
thinned, iteration 64	Chimp+ARCH+AFR+AFR_adm	49	98	2642109	1243820	661664
thinned, iteration 65	Chimp+ARCH+AFR+AFR_adm	49	98	2642109	1242621	661932
thinned, iteration 66	Chimp+ARCH+AFR+AFR_adm	49	98	2642109	1244760	663120
thinned, iteration 67	Chimp+ARCH+AFR+AFR_adm	49	98	2642109	1244374	662423
thinned, iteration 68	Chimp+ARCH+AFR+AFR_adm	49	98	2642109	1245712	664651
thinned, iteration 69	Chimp+ARCH+AFR+AFR_adm	49	98	2642109	1244560	664171
thinned, iteration 7	Chimp+ARCH+AFR+AFR_adm	49	98	2642109	1244775	663221
thinned, iteration 70	Chimp+ARCH+AFR+AFR_adm	49	98	2642109	1243308	662667
thinned, iteration 71	Chimp+ARCH+AFR+AFR_adm	49	98	2642109	1243988	663102
thinned, iteration 72	Chimp+ARCH+AFR+AFR_adm	49	98	2642109	1243604	661655
thinned, iteration 73	Chimp+ARCH+AFR+AFR_adm	49	98	2642109	1246591	665337
thinned, iteration 74	Chimp+ARCH+AFR+AFR_adm	49	98	2642109	1244686	663010
thinned, iteration 75	Chimp+ARCH+AFR+AFR_adm	49	98	2642109	1244788	663493
thinned, iteration 76	Chimp+ARCH+AFR+AFR_adm	49	98	2642109	1245222	663763
thinned, iteration 77	Chimp+ARCH+AFR+AFR_adm	49	98	2642109	1246138	665064
thinned, iteration 78	Chimp+ARCH+AFR+AFR_adm	49	98	2642109	1245121	664073
thinned, iteration 79	Chimp+ARCH+AFR+AFR_adm	49	98	2642109	1244809	663294
thinned, iteration 8	Chimp+ARCH+AFR+AFR_adm	49	98	2642109	1244507	664025
thinned, iteration 80	Chimp+ARCH+AFR+AFR_adm	49	98	2642109	1245104	663692
thinned, iteration 81	Chimp+ARCH+AFR+AFR_adm	49	98	2642109	1245086	663955
thinned, iteration 82	Chimp+ARCH+AFR+AFR_adm	49	98	2642109	1244645	662638
thinned, iteration 83	Chimp+ARCH+AFR+AFR_adm	49	98	2642109	1245215	663453
thinned, iteration 84	Chimp+ARCH+AFR+AFR_adm	49	98	2642109	1244872	664361
thinned, iteration 85	Chimp+ARCH+AFR+AFR_adm	49	98	2642109	1243857	662557
thinned, iteration 86	Chimp+ARCH+AFR+AFR_adm	49	98	2642109	1244700	663446
thinned, iteration 87	Chimp+ARCH+AFR+AFR_adm	49	98	2642109	1243777	662188
thinned, iteration 88	Chimp+ARCH+AFR+AFR_adm	49	98	2642109	1244430	662796
thinned, iteration 89	Chimp+ARCH+AFR+AFR_adm	49	98	2642109	1243376	663772
thinned, iteration 9	Chimp+ARCH+AFR+AFR_adm	49	98	2642109	1244757	664102
thinned, iteration 90	Chimp+ARCH+AFR+AFR_adm	49	98	2642109	1244768	664548
thinned, iteration 91	Chimp+ARCH+AFR+AFR_adm	49	98	2642109	1245194	663517
thinned, iteration 92	Chimp+ARCH+AFR+AFR_adm	49	98	2642109	1245975	663546
thinned, iteration 93	Chimp+ARCH+AFR+AFR_adm	49	98	2642109	1246475	664507
thinned, iteration 94	Chimp+ARCH+AFR+AFR_adm	49	98	2642109	1245902	663829
thinned, iteration 95	Chimp+ARCH+AFR+AFR_adm	49	98	2642109	1245044	663092
thinned, iteration 96	Chimp+ARCH+AFR+AFR_adm	49	98	2642109	1246019	664004
thinned, iteration 97	Chimp+ARCH+AFR+AFR_adm	49	98	2642109	1244466	664072
thinned, iteration 98	Chimp+ARCH+AFR+AFR_adm	49	98	2642109	1244934	663670
thinned, iteration 99	Chimp+ARCH+AFR+AFR_adm	49	98	2642109	1243621	663252
unascertained	Chimp+ARCH+AFR+AFR_adm	49	98	94691841	44612554	23782006
