# Supplementary material for: Modeling of African population history using f-statistics is biased when applying all previously proposed SNP ascertainment schemes
Source: PLoS Genet. 2023 Sep 7;19(9):e1010931. doi: 10.1371/journal.pgen.1010931 (PMC10508636; doi:10.1371/journal.pgen.1010931)
Supplement: S3 Table — We also applied the binary classifier to determine if an ascertainment scheme produces unbiased or biased results (the latter cases are highlighted in bold and underlined text). The numbers of population quintuplets or ascertainment schemes affected by bias (according to this classifier) are shown in the rightmost column and in the bottom row, respectively. The composition of the population sets is shown above the table in an abbreviated way: arch, archaic humans, followed by the number of archaic groups; afr, Africans, followed by the number of African groups; nafr, non-Africans or Africans with substantial non-African admixture [67], followed by the number of such groups. The SNP counts correspond to sites polymorphic in larger collections of groups from which the analyzed population quintuplets were taken, see S2 Table. SNP counts vary across the population sets, and minimal and maximal values are shown in separate columns. (XLSX) [file pgen.1010931.s020.xlsx]

## Sheet: S3 Table
percentage of models accepted on asc. data but rejected on all sites				arch 2, afr 3	arch 1, afr 4	arch 1, afr 3, nafr 1	arch 1, afr 2, nafr 2	afr 4, nafr 1	afr 3, nafr 2	afr 1, nafr 4	afr 5	afr 4, nafr 1	nafr 5	nafr 5	nafr 5	number of biased pop. sets
ascertainment type	further details on the ascertainment	min. size of the SNP panel	max. size of the SNP panel	Denisovan, Altai, Yoruba, Dinka, Bulala	Denisovan, Khomani San, Mbuti, Dinka, Mursi	Altai, Ju hoan North, Biaka, Yoruba, Agaw	Altai, Ju hoan North, Luhya, Palestinian, Spanish	Bedzan, Cameroon SMA, Esan, Mozabite, Masai	Mbuti, Biaka, Ngumba, LBK, Iranian	Luo, Bedouin B, Jordanian, Abkhasian, Sardinian	Mbuti, Baka, Laka, Fulani, Bantu Tswana	Khomani San, Bakola, Igbo, Mursi, Aari	Australian, Quechua, Mayan, Lezgin, French	Papuan, Chipewyan, Eskimo Naukan, Finnish, Sardinian	Karitiana, Cree, Eskimo Sireniki, Hungarian, Icelandic
AT/GC	A<>T and G<>C mutations	805042	1757840	0.106795	0.000152695	0	0	0.000183234	0.0214384	0.0705146	3.0539e-05	0	0	0.0146893	0	0
1240K	1240K panel	501429	663239	0.000549702	0.000183234	0.0102306	0.0552451	0.000183234	0.0601619	0.0864254	3.0539e-05	0	0	0.0119102	0	1
1240K components	Illumina 650Y sites	256277	304292	0.000519163	0.000244312	0.0102306	0.0552451	0.000671858	0.177157	0	0	0	0	0.0145976	0	1
	sites exclusive to Illumina 650Y	183680	216478	0.106795	0.000244312	0.0102306	0.0552756	0.0714002	0.177157	0.0091617	3.0539e-05	0	0	0.00442816	0	1
	sites included in both Illumina 650Y and Human Origins	72597	87814	0.000488624	0.0534127	0.0104749	0.0552756	0.0715529	0.177157	0.0971446	0.116842	0	0	0.0679188	0	4
	Human Origins sites	244922	354460	0.106825	0.0534127	0.0102	0.116812	0.000671858	3.0539e-05	0.0866392	3.0539e-05	0	0	0.0154222	0	2
	sites exclusive to Human Origins	171249	266646	0.106825	0.0556726	0.0104138	0.116812	0.0697206	0.0025042	0.0866392	3.0539e-05	0	0	0.0109635	0	1
	1240K, other sites	67096	92301	0.106825	0.0638571	0.0102306	0.116812	0.0036036	0.0603146	0.0866392	0.0111467	0.0106276	0	0.0154222	0	3
Human Origins (HO) panels	panel 13 based on a San individual and Denisovan	67557	89655	0.106825	0.210994	0.0878607	0.116812	0.177768	0.177157	0.0866392	0.0108108	0.0207055	0	0.0678882	0	5
	panel 4 based on a San individual	52862	94493	0.106795	0.170224	0.0105054	0.116812	0.177768	0.00296228	0.0866392	0.0108719	0.0111467	0	0.0679188	0	4
	panel 5 based on a Yoruba individual	44674	73180	0.00030539	0.170224	0.0102916	0.116812	0.0721942	0.177157	0.0971446	0.116842	0.0215911	0	0.0250725	0.00091617	6
	panels 4 and 5	46701	157126	0.000641319	0.170224	0.0103833	0.116812	0.0645289	3.0539e-05	0.0866392	3.0539e-05	0.0102306	0	0.0145976	0	1
1000K & 2200K	1000K: transversions in 2 Yoruba ind. and in Altai Neand.	364079	590775	0.106825	0.000977248	0	0.116812	0.00091617	0.00296228	0.0866392	3.0539e-05	0	0	0.0249504	0	1
	2200K panel = 1000K panel + 1240K panel	814915	1190758	0.000488624	0.000244312	0	0.116812	0.000183234	0	0.0864559	3.0539e-05	0	0	0.0145366	0	0
archaic asc.	transitions and transversions	525014	1555781	0.0201863	0.170224	0.00091617	0	0.0719194	0.0701787	0.11446	0.116842	0.0106276	0	0.0256222	0.0232402	6
	transversions	165249	484675	0.0204611	0.170224	0.00091617	0	0.0719194	0.0703924	0.243274	0.116842	0.0208581	0	0.0264162	0.0236067	6
MAF	retaining sites with >5% global MAF or:	2129201	2511335	0.106825	0.000732936	0.0101084	0.116812	0.000183234	0.00293175	0	3.0539e-05	0	0	0.0101084	0	1
	>5% MAF in Africans unadmixed with non-Africans	2045769	3231875	0.000213773	0.000244312	0	0.116812	0	6.1078e-05	0.0705146	3.0539e-05	0	0	0.0144755	0	0
	>5% MAF in all Africans	2109808	3120326	0.00030539	0.00061078	0	0.116812	0.000183234	6.1078e-05	0.0703924	3.0539e-05	0	0	0.0101695	0	0
	>5% MAF in Native Americans	1513207	1764715	0.000549702	0.0534127	0.0102306	0.0601619	0	0.0631547	0.0113911	3.0539e-05	0	0	0.0146893	0	1
	>5% MAF in Central Asians and Siberians	1843262	2150675	0.000549702	0.0534127	0.0102306	0.116812	0	0.00290121	0.00949763	3.0539e-05	0	0	0.00433654	0	1
	>5% MAF in East Asians	1723831	2020860	0.106825	0.0534127	0.0102306	0.0537792	0	0.00293175	0.0705146	3.0539e-05	0	0	0.0145366	0	1
	>5% MAF in Europeans	1885336	2192571	0.106795	0.0534127	0.0100779	0.116812	0.000183234	0.00262636	0.0205528	3.0539e-05	0	0	0.0145366	0	1
	>5% MAF in Middle Eastern groups	2018884	2306319	0.106825	0.0534127	0	0.116812	0.000183234	0.00293175	0.0113911	3.0539e-05	0	0	0.014445	0	0
	>5% MAF in Papuans and Aboriginal Australians	1515022	1791390	0.000213773	0.0534127	0.0104749	0.0552756	0.0102	0.0632768	0.0105054	3.0539e-05	0	0	0.0145976	0	1
	>5% MAF in South Asians	1908459	2235024	0.106795	0.0534127	0.0102306	0.116812	0.000183234	0.00280959	0	3.0539e-05	0	0	0.0143533	0	1
AT/GC MAF	retaining AT/GC sites with >5% global MAF or:	323296	378287	0.106825	0.000977248	0.0102306	0.116812	0.00091617	0.177157	0.0705146	3.0539e-05	0	0	0.0147503	0	1
	AT/GC, >5% MAF in Africans unadmixed with non-Africans	309172	486906	0.106825	0.000183234	0	0.116812	0.000183234	0.0709116	0.0705146	3.0539e-05	0	0	0.0146587	0	0
	AT/GC, >5% MAF in all Africans	319053	470070	0.106825	0.000702397	0	0.116812	0.000183234	0.177157	0.0705146	3.0539e-05	0	0	0.0146893	0	0
	AT/GC, >5% MAF in Native Americans	229939	266113	0.106795	0.0534127	0.0104749	0.0703924	0.069629	0.0731715	0.0807757	0.116842	0	0	0.0147503	0	1
	AT/GC, >5% MAF in Central Asians and Siberians	280103	324245	0.106825	0.0534127	0.0102306	0.116812	0.0105054	0.177157	0.0104443	0.116842	0	0	0.0146893	0	1
	AT/GC, >5% MAF in East Asians	261857	304567	0.106825	0.000977248	0.0102306	0.116812	0.0104749	0.0727745	0.0802565	0.116842	0	0	0.0150557	0	1
	AT/GC, >5% MAF in Europeans	285723	330244	0.106825	0.0534127	0.0102	0.116812	0.071614	0.177126	0.0809895	0.0102306	0	0	0.0147198	0	2
	AT/GC, >5% MAF in Middle Eastern groups	306450	347536	0.106825	0.0534127	0.010139	0.116812	0.072011	0.177035	0.0703619	0.0100168	0	0	0.0147198	0	2
	AT/GC, >5% MAF in Papuans and Aboriginal Australians	230124	272093	0.000274851	0.0534127	0.0104749	0.0550924	0.0633685	0.0723469	0.0853871	0.116842	0.0100779	0	0.0147198	0	1
	AT/GC, >5% MAF in South Asians	289739	336996	0.106825	0.0534127	0.0104443	0.116812	0.177615	0.177126	0.0807757	0.0105665	0	0	0.0146893	0	2
		number of biased asc. =>		0	1	28	0	9	0	4	0	6	0	9	3
