# Supplementary material for: Modeling of African population history using f-statistics is biased when applying all previously proposed SNP ascertainment schemes
Source: PLoS Genet. 2023 Sep 7;19(9):e1010931. doi: 10.1371/journal.pgen.1010931 (PMC10508636; doi:10.1371/journal.pgen.1010931)
Supplement: S7 Table — Only f4-statistics having absolute Z-scores <15 SE (on all sites) were considered. We also applied the binary classifier to determine if an ascertainment produces unbiased or biased results (the latter cases are highlighted in bold and underlined text). The numbers of f4-statistic classes or ascertainment schemes affected by bias are shown in the rightmost column and in the bottom row, respectively. For each f4-statistic class, total number of distinct statistics and the number of statistics having absolute Z-scores <15 SE (on all sites) are shown. The composition of the f4-statistic classes is shown above the table in an abbreviated way: AFR, African populations; AMRSIB, Native American and Siberian populations; ARCH, archaic human individuals (Neanderthals and Denisovans); chimp, chimpanzee; EAS, East Asian populations; EUR, European populations; ME, Mediterranean and Middle Eastern populations; PAP, Papuan and Australian populations. The SNP counts correspond to sites polymorphic in larger collections of groups from which the analyzed population quintuplets were taken, see S2 Table. SNP counts vary across the population sets, and minimal and maximal values are shown in separate columns. (XLSX) [file pgen.1010931.s024.xlsx]

## Sheet: S7 Table
residual SE of a linear trend for f4-statistic Z-scores (|Z|< 15 SE on all sites)		no. f4-stat.		37950	26565	71253	11628	36627	10317	500859	119016	213900	164703	418500	352935	337125	310155	40455	39732	94395	83700	6975	396	69750	4185	8514	20700	2700	75	93	number of biased f4-stat. classes
		no. f4-stat., |Z|<15 SE		37950	26319	71238	8946	34191	6755	331307	51837	213474	163658	139500	117645	245619	243638	26540	24165	77840	27900	2325	127	59240	1395	2838	20699	900	25	31
			f4-statistics including:	4 non-African groups								1 Afr. & 3 non-Afr.		2 Afr. & 2 non-Afr.		3 African groups and another group				4 Afr.	1-2 African, 1-3 archaic groups, and another group						1-2 arch., 2-3 non-Afr.		3 arch., 1 non-Afr.
ascertainment type	further details on the ascertainment	min. size of the SNP panel	max. size of the SNP panel	f4(ME w, ME x; ME y, ME z)	f4(EAS w, EAS x; EAS y, EAS z)	f4(EUR w, EUR x; EUR y, EUR z)	f4(AMRSIB w, AMRSIB x; AMRSIB y, AMRSIB z)	f4-statistics including 1-3 EUR & 1-3 PAP groups	f4-statistics including 1-3 AMRSIB & 1-3 PAP groups	f4-statistics including 1-3 AMRSIB & 1-3 EUR groups	f4-statistics including 1-3 AMRSIB, 1-3 EUR, & 1-3 PAP groups	f4(AFR, ME x; ME y, ME z)	f4(AFR, EAS x; EAS y, EAS z)	f4(AFR x, ME x; AFR y, ME y) & f4(AFR x, AFR y; ME x, ME y)	f4(AFR x, EAS x; AFR y, EAS y) & f4(AFR x, AFR y; EAS x, EAS y)	f4(AFR x, AFR y; AFR z, ME)	f4(AFR x, AFR y; AFR z, EAS)	f4(AFR x, AFR y; AFR z, ARCH)	f4(AFR x, AFR y; AFR z, chimp)	f4(AFR w, AFR x; AFR y, AFR z)	f4(AFR, ME x; ARCH, ME y) & f4(AFR, ARCH; ME x, ME y)	f4(AFR, ARCH x; ME, ARCH y) & f4(AFR, ME; ARCH x, ARCH y)	f4(AFR, ARCH x; chimp, ARCH y) & f4(AFR, chimp; ARCH x, ARCH y)	f4(AFR x, ARCH; AFR y, ME)	f4(AFR x, ARCH x; AFR y, ARCH y) & f4(AFR x, AFR y; ARCH x, ARCH y)	f4(AFR x, ARCH; AFR y, chimp) & f4(AFR x, AFR y; ARCH, chimp)	f4(ARCH, ME x; ME y, ME z)	f4(ARCH x, ME x; ARCH y, ME y) & f4(ARCH x, ARCH y; ME x, ME y)	f4(ARCH x, ARCH y; ARCH z, ME)	f4(ARCH x, ARCH y; ARCH z, AFR)
AT/GC	A<>T and G<>C mutations	805042	3610461	0.358915	0.316177	0.341571	0.331129	0.323144	0.304912	0.335626	0.327357	0.37762	0.335373	0.492907	0.427092	0.462273	0.37296	0.480507	0.593583	0.461062	0.418305	0.509663	0.310744	0.401793	0.587215	0.662402	0.302469	0.541854	0.121711	0.130788	0
1240K	1240K panel	501429	763188	0.410975	0.398004	0.407114	0.420562	0.467606	0.420494	0.435852	0.45094	0.428649	0.457184	0.50089	0.453441	1.23384	1.17509	2.10606	2.05401	0.787406	0.649215	0.725212	1.16297	6.64938	0.791147	1.39955	0.695597	0.576583	0.301335	0.294101	9
1240K components	Illumina 650Y sites	256277	354539	0.53541	0.579271	0.534869	0.564453	0.628005	0.549375	0.575422	0.622084	0.591893	0.617509	0.673522	0.634582	1.30281	1.29086	2.5136	2.25391	0.945215	0.841931	0.804592	0.749877	7.88506	0.930145	1.4866	0.75332	0.857348	0.37669	0.380407	19
	sites exclusive to Illumina 650Y	183680	255216	0.571208	0.607921	0.589584	0.584423	0.641897	0.533402	0.605235	0.631326	0.627555	0.69499	0.719168	0.724506	1.28983	1.34058	2.29346	2.05348	0.992931	0.890777	0.889512	0.557636	7.05625	0.971227	1.19428	0.828316	0.856846	0.352791	0.372263	21
	sites included in both Illumina 650Y and Human Origins	72597	99323	0.810902	0.777625	0.732891	0.748621	0.795411	0.919972	0.799452	0.867782	0.82367	0.74428	0.883883	0.81355	1.21708	1.06338	1.96994	1.73714	1.00695	0.877694	0.794682	1.20599	6.11262	0.977327	1.35808	0.807223	0.867483	0.376272	0.384088	25
	Human Origins sites	244922	399064	0.564996	0.479512	0.546304	0.553696	0.509012	0.62753	0.548856	0.556079	0.564006	0.521519	0.65187	0.583411	1.32639	1.26215	1.69507	1.76599	0.875856	0.809597	0.737663	1.68584	5.26679	0.945273	1.33168	0.718694	0.635852	0.243636	0.311632	16
	sites exclusive to Human Origins	171249	299741	0.577712	0.516284	0.592937	0.618547	0.558083	0.617909	0.618519	0.582999	0.625099	0.595617	0.692226	0.634722	1.32417	1.32509	1.31804	1.5328	0.842455	0.849443	0.820133	1.92006	3.79892	0.916458	1.22182	0.762214	0.685707	0.241347	0.296146	17
	1240K, other sites	67096	108908	0.756695	0.774462	0.750552	0.746502	0.745712	0.731798	0.811788	0.821859	0.772014	0.813355	0.84712	0.816107	0.97194	1.00459	1.26163	1.25031	0.852256	0.921942	0.802455	0.806998	3.21062	0.968061	0.949242	0.986661	0.790535	0.315478	0.269728	23
Human Origins (HO) panels	panel 13 based on a San individual and Denisovan	67557	90136	0.850595	0.758931	0.794716	0.795023	0.754976	0.769697	0.791093	0.787352	0.855854	0.783632	0.880859	0.838146	1.19074	1.15754	1.84581	1.81269	0.868136	0.934959	1.74652	3.86492	2.63542	2.79195	2.54081	1.0169	0.917998	0.217584	0.241075	25
	panel 4 based on a San individual	52862	106537	0.765389	0.751594	0.851804	0.820341	0.804318	0.773225	0.827743	0.795423	0.807969	0.884424	0.861753	0.862591	1.2387	1.15673	0.896807	1.19208	0.928123	1.05837	0.849202	0.447959	2.54125	0.856035	0.806359	1.00774	0.963605	0.290801	0.380872	23
	panel 5 based on a Yoruba individual	44674	82895	0.834601	0.827947	0.840072	0.73928	0.784388	0.779145	0.864962	0.809386	0.86436	0.837695	0.890896	0.801838	0.799837	0.835768	1.13907	1.04895	0.920566	0.892091	0.845104	0.47703	1.85873	0.990388	0.99022	0.894882	0.927278	0.327722	0.341523	24
	panels 4 and 5	46701	177443	0.734123	0.682327	0.744578	0.67459	0.664512	0.682491	0.741018	0.691365	0.766346	0.82578	0.798975	0.739355	0.94892	0.96515	1.01864	1.07842	0.850147	0.929567	0.739675	0.428561	2.60203	0.867746	0.733343	0.917061	0.834626	0.300599	0.381517	22
1000K & 2200K	1000K: transversions in 2 Yoruba ind. and in Altai Neand.	364079	610754	0.521656	0.508019	0.470418	0.484108	0.454233	0.450058	0.499935	0.48871	0.544373	0.506989	0.573119	0.57785	0.650944	0.695274	1.22526	1.08865	0.674881	0.680382	0.649366	0.998473	3.1597	0.663284	1.17208	0.703594	0.831009	0.189781	0.165094	9
	2200K panel = 1000K panel + 1240K panel	814915	1304074	0.309096	0.328918	0.292515	0.298488	0.31027	0.292518	0.325145	0.310305	0.331768	0.359793	0.381789	0.37867	0.767257	0.846804	1.65085	1.5007	0.626984	0.524178	0.581337	1.00447	5.08243	0.608426	1.30824	0.577697	0.570115	0.207263	0.182076	6
archaic asc.	transitions and transversions	525014	1555781	0.775403	0.751326	0.811988	0.750504	0.78328	0.737868	0.762889	0.782407	0.87066	0.780669	0.809699	0.836743	1.0106	0.980756	1.15889	0.917669	0.763991	0.876199	0.0862492	0.0430017	6.03269	0.0174131	1.6177	1.11139	0.044873	0.0203562	0.0106454	20
	transversions	165249	484675	0.787944	0.750298	0.814984	0.747086	0.79186	0.759873	0.808253	0.808995	0.877846	0.759677	0.84031	0.861115	1.0202	0.983681	1.06384	1.09849	0.831229	0.879235	0.372615	0.577168	5.51138	0.416508	1.47392	1.08078	0.392127	0.0862758	0.095795	21
MAF	retaining sites with >5% global MAF or:	2129201	3387302	0.0852023	0.0830636	0.0960293	0.0971641	0.0838802	0.122875	0.0988753	0.0917641	0.110574	0.120508	0.0800742	0.0416351	0.860428	0.770044	1.76471	1.08664	0.670426	0.24907	0.474441	0.642402	4.14092	0.50049	2.25455	0.234568	0.290661	0.236852	0.276352	7
	>5% MAF in Africans unadmixed with non-Africans	2045769	4345234	0.168046	0.178457	0.186273	0.182779	0.165668	0.18459	0.180222	0.218005	0.19566	0.2293	0.0946933	0.0762479	0.26503	0.251599	0.620914	0.738172	0.302701	0.348155	0.629391	0.926716	3.82427	0.316	1.10906	0.433152	0.606511	0.180109	0.145111	1
	>5% MAF in all Africans	2109808	4195368	0.138364	0.159875	0.153868	0.165488	0.140074	0.178248	0.156056	0.225597	0.172816	0.188463	0.0678199	0.0588805	0.337592	0.342535	0.713772	0.479575	0.372181	0.353169	0.637581	0.870288	3.58844	0.283213	1.24168	0.444482	0.565931	0.192295	0.155198	2
	>5% MAF in Native Americans	1513207	2434343	0.344266	0.241534	0.314744	0.388458	0.383966	0.564694	0.383586	0.322823	0.444788	0.258507	0.351792	0.295957	1.03678	0.900203	1.94061	1.14691	0.774821	0.547136	0.658864	0.919293	5.54618	0.763237	2.32508	0.576934	0.522361	0.39033	0.321191	10
	>5% MAF in Central Asians and Siberians	1843262	2972941	0.184882	0.110869	0.172509	0.120977	0.181232	0.130546	0.165137	0.149032	0.346967	0.15352	0.220997	0.143104	0.948188	0.779203	1.92149	1.06576	0.739739	0.407296	0.490504	0.845232	4.95051	0.726797	2.50805	0.443524	0.368627	0.292099	0.304159	9
	>5% MAF in East Asians	1723831	2841709	0.256204	0.0635271	0.261797	0.191536	0.240139	0.212835	0.231105	0.38186	0.321434	0.260208	0.277988	0.105221	1.01413	0.807764	1.9963	1.15108	0.775978	0.502321	0.654883	0.925503	5.95301	0.730316	2.53203	0.479997	0.463451	0.369772	0.37135	9
	>5% MAF in Europeans	1885336	2899015	0.14246	0.217938	0.0620193	0.222954	0.107272	0.210737	0.159054	0.181132	0.416888	0.236223	0.18562	0.194697	0.791958	0.757705	1.68896	0.95346	0.705837	0.389564	0.49021	0.822789	3.11159	0.620841	2.30157	0.473575	0.39169	0.323219	0.312196	8
	>5% MAF in Middle Eastern groups	2018884	3018442	0.266926	0.217731	0.127737	0.200777	0.140094	0.19605	0.166248	0.219677	0.416437	0.232684	0.147774	0.185767	0.7559	0.729471	1.69401	0.961378	0.705602	0.832971	0.641322	0.819713	3.05095	0.541701	2.31468	0.94866	0.956386	0.360066	0.291925	11
	>5% MAF in Papuans and Aboriginal Australians	1515022	2367290	0.385482	0.338241	0.375161	0.325894	0.402851	0.374447	0.346901	0.597598	0.409579	0.328604	0.393758	0.33478	1.19805	1.20884	2.37735	1.79147	0.861098	0.505146	1.06906	0.578041	8.1349	0.651928	2.85172	0.435956	0.573683	0.301386	0.304306	11
	>5% MAF in South Asians	1908459	3008027	0.140137	0.158459	0.13305	0.15971	0.113385	0.157485	0.14505	0.195965	0.312864	0.171272	0.161057	0.133474	0.863109	0.748507	1.80533	0.987227	0.714219	0.335688	0.446426	0.693629	4.41492	0.603687	2.31403	0.365028	0.360856	0.279219	0.273592	8
AT/GC MAF	retaining AT/GC sites with >5% global MAF or:	323296	508728	0.370867	0.335477	0.353741	0.341405	0.328146	0.336487	0.353164	0.331647	0.412218	0.349656	0.499518	0.425588	0.860154	0.810003	1.6804	1.41912	0.78277	0.541082	0.652658	0.511186	3.81581	0.703106	1.20356	0.379575	0.66475	0.271593	0.254943	8
	AT/GC, >5% MAF in Africans unadmixed with non-Africans	309172	653567	0.408342	0.370296	0.394188	0.389394	0.370743	0.346282	0.385353	0.365473	0.426793	0.385071	0.503872	0.432686	0.495601	0.44696	0.747169	0.703338	0.538734	0.571405	0.646887	0.532122	3.5194	0.59908	0.740102	0.518189	0.737192	0.236257	0.217778	1
	AT/GC, >5% MAF in all Africans	319053	630818	0.397001	0.352518	0.380209	0.380193	0.355031	0.349134	0.371497	0.369217	0.436528	0.371844	0.499731	0.429611	0.537076	0.495328	0.842952	0.733678	0.578466	0.587687	0.654672	0.537275	3.37905	0.604178	0.789995	0.52282	0.72752	0.248352	0.221108	1
	AT/GC, >5% MAF in Native Americans	229939	366407	0.477768	0.410993	0.477489	0.494936	0.487526	0.597154	0.475405	0.441372	0.582833	0.422261	0.586011	0.538876	1.00821	0.902973	1.7732	1.55239	0.885419	0.662136	0.839849	0.706375	4.78567	0.909998	1.11822	0.603376	0.735678	0.410121	0.311316	13
	AT/GC, >5% MAF in Central Asians and Siberians	280103	447394	0.402412	0.340195	0.387956	0.353813	0.34537	0.338726	0.36642	0.346709	0.520392	0.358997	0.537244	0.449742	0.93359	0.800001	1.74641	1.4863	0.838673	0.57643	0.723708	0.864993	4.54299	0.893982	1.18348	0.477392	0.669726	0.324378	0.267639	9
	AT/GC, >5% MAF in East Asians	261857	427465	0.435668	0.326765	0.426114	0.395606	0.390765	0.375182	0.402345	0.519931	0.488824	0.409623	0.554372	0.44426	0.97301	0.82632	1.78755	1.55668	0.875751	0.630804	0.823312	0.727529	5.23342	0.975694	1.2446	0.503872	0.713698	0.356151	0.324587	11
	AT/GC, >5% MAF in Europeans	285723	435343	0.38546	0.407864	0.35408	0.381071	0.343781	0.365063	0.36943	0.36088	0.564886	0.416698	0.515397	0.4689	0.861851	0.809177	1.62401	1.35864	0.824249	0.578055	0.766118	0.712584	3.06808	0.845696	1.10026	0.517985	0.751414	0.351824	0.270612	8
	AT/GC, >5% MAF in Middle Eastern groups	306450	453707	0.451645	0.400538	0.368064	0.384011	0.356519	0.374038	0.370396	0.380235	0.585257	0.395134	0.5156	0.469776	0.856081	0.797517	1.63921	1.32221	0.816649	0.907424	0.829867	0.794075	3.0193	0.798166	1.10313	0.921149	0.986199	0.380961	0.250634	10
	AT/GC, >5% MAF in Papuans and Aboriginal Australians	230124	355386	0.498127	0.480622	0.518186	0.480959	0.54424	0.451141	0.477075	0.691363	0.504182	0.498356	0.618764	0.530544	1.12096	1.13986	2.09577	2.12306	0.92308	0.712159	1.18017	0.761932	7.17587	0.848582	1.48692	0.51073	0.835904	0.321637	0.306603	15
	AT/GC, >5% MAF in South Asians	289739	452200	0.380883	0.373246	0.368613	0.355606	0.33214	0.337621	0.365099	0.35622	0.504228	0.389812	0.519916	0.449184	0.89796	0.782703	1.68596	1.42533	0.829603	0.554292	0.684563	0.54312	4.07039	0.862041	1.09529	0.432279	0.674503	0.294336	0.24124	7
		number of biased asc. =>		8	10	15	15	14	14	15	16	8	10	8	9	30	31	31	27	28	14	3	4	35	6	24	13	5	23	23
