# Supplementary material for: Modeling of African population history using f-statistics is biased when applying all previously proposed SNP ascertainment schemes
Source: PLoS Genet. 2023 Sep 7;19(9):e1010931. doi: 10.1371/journal.pgen.1010931 (PMC10508636; doi:10.1371/journal.pgen.1010931)
Supplement: S8 Table — Only f4-statistics having absolute Z-scores <15 SE (on all sites) were considered. We also applied the binary classifier to determine if an ascertainment produces unbiased or biased results (the latter cases are highlighted in bold and underlined text). The numbers of f4-statistic classes or ascertainment schemes affected by bias are shown in the rightmost column and in the bottom row, respectively. For each f4-statistic class, total number of distinct statistics and the number of statistics having absolute Z-scores <15 SE (on all sites) are shown. The composition of the f4-statistic classes is shown above the table in an abbreviated way: AFR, African populations; AMRSIB, Native American and Siberian populations; ARCH, archaic human individuals (Neanderthals and Denisovans); chimp, chimpanzee; EAS, East Asian populations; EUR, European populations; ME, Mediterranean and Middle Eastern populations; PAP, Papuan and Australian populations. The SNP counts correspond to sites polymorphic in larger collections of groups from which the analyzed population quintuplets were taken, see S2 Table. SNP counts vary across the population sets, and minimal and maximal values are shown in separate columns. (XLSX) [file pgen.1010931.s025.xlsx]

## Sheet: S8 Table
R2 of a linear trend for f4-statistics (|Z|< 15 SE on all sites)		no. f4-stat.		37950	26565	71253	11628	36627	10317	500859	119016	213900	164703	418500	352935	337125	310155	40455	39732	94395	83700	6975	396	69750	4185	8514	20700	2700	75	93	number of biased f4-stat. classes
		no. f4-stat., |Z|<15 SE		37950	26319	71238	8946	34191	6755	331307	51837	213474	163658	139500	117645	245619	243638	26540	24165	77840	27900	2325	127	59240	1395	2838	20699	900	25	31
			f4-statistics including:	4 non-African groups								1 Afr. & 3 non-Afr.		2 Afr. & 2 non-Afr.		3 African groups and another group				4 Afr.	1-2 African, 1-3 archaic groups, and another group						1-2 arch., 2-3 non-Afr.		3 arch., 1 non-Afr.
ascertainment type	further details on the ascertainment	min. size of the SNP panel	max. size of the SNP panel	f4(ME w, ME x; ME y, ME z)	f4(EAS w, EAS x; EAS y, EAS z)	f4(EUR w, EUR x; EUR y, EUR z)	f4(AMRSIB w, AMRSIB x; AMRSIB y, AMRSIB z)	f4-statistics including 1-3 EUR & 1-3 PAP groups	f4-statistics including 1-3 AMRSIB & 1-3 PAP groups	f4-statistics including 1-3 AMRSIB & 1-3 EUR groups	f4-statistics including 1-3 AMRSIB, 1-3 EUR, & 1-3 PAP groups	f4(AFR, ME x; ME y, ME z)	f4(AFR, EAS x; EAS y, EAS z)	f4(AFR x, ME x; AFR y, ME y) & f4(AFR x, AFR y; ME x, ME y)	f4(AFR x, EAS x; AFR y, EAS y) & f4(AFR x, AFR y; EAS x, EAS y)	f4(AFR x, AFR y; AFR z, ME)	f4(AFR x, AFR y; AFR z, EAS)	f4(AFR x, AFR y; AFR z, ARCH)	f4(AFR x, AFR y; AFR z, chimp)	f4(AFR w, AFR x; AFR y, AFR z)	f4(AFR, ME x; ARCH, ME y) & f4(AFR, ARCH; ME x, ME y)	f4(AFR, ARCH x; ME, ARCH y) & f4(AFR, ME; ARCH x, ARCH y)	f4(AFR, ARCH x; chimp, ARCH y) & f4(AFR, chimp; ARCH x, ARCH y)	f4(AFR x, ARCH; AFR y, ME)	f4(AFR x, ARCH x; AFR y, ARCH y) & f4(AFR x, AFR y; ARCH x, ARCH y)	f4(AFR x, ARCH; AFR y, chimp) & f4(AFR x, AFR y; ARCH, chimp)	f4(ARCH, ME x; ME y, ME z)	f4(ARCH x, ME x; ARCH y, ME y) & f4(ARCH x, ARCH y; ME x, ME y)	f4(ARCH x, ARCH y; ARCH z, ME)	f4(ARCH x, ARCH y; ARCH z, AFR)
AT/GC	A<>T and G<>C mutations	805042	3610461	0.979155	0.995257	0.989787	0.996923	0.988022	0.997744	0.994589	0.997698	0.993224	0.995871	0.783068	0.827211	0.994064	0.996816	0.991563	0.990748	0.99102	0.908577	0.995766	0.999332	0.997369	0.621303	0.958781	0.991734	0.851931	0.999323	0.998671	0
1240K	1240K panel	501429	763188	0.974575	0.993453	0.987681	0.995783	0.980251	0.996295	0.991777	0.996171	0.992954	0.99315	0.780568	0.787055	0.957863	0.96635	0.866998	0.895602	0.970171	0.685631	0.989418	0.9977	0.363402	0.448086	0.399354	0.970805	0.772097	0.990039	0.974936	9
1240K components	Illumina 650Y sites	256277	354539	0.960042	0.986712	0.979819	0.992792	0.966712	0.993837	0.986296	0.993093	0.986388	0.987993	0.598301	0.610431	0.947756	0.956579	0.812761	0.865189	0.953465	0.532484	0.976776	0.968691	0.226451	0.195766	0.00367728	0.963731	0.597129	0.973613	0.898382	18
	sites exclusive to Illumina 650Y	183680	255216	0.950755	0.984096	0.972912	0.991608	0.961721	0.993447	0.983567	0.992172	0.982777	0.983164	0.520871	0.510619	0.943228	0.9498	0.812787	0.86645	0.942243	0.328631	0.972632	0.0253628	0.248317	0.295521	0.0504899	0.949487	0.494915	0.963096	0.849588	20
	sites included in both Illumina 650Y and Human Origins	72597	99323	0.866212	0.965655	0.945025	0.982827	0.922258	0.977391	0.962389	0.979456	0.956052	0.974194	0.312385	0.339092	0.922614	0.951206	0.756993	0.827233	0.904737	0.528026	0.911045	0.984675	0.177683	0.0125318	0.0354893	0.923472	0.457275	0.955453	0.846799	26
	Human Origins sites	244922	399064	0.941102	0.987888	0.973523	0.991342	0.972178	0.989685	0.984807	0.992719	0.983577	0.989418	0.627044	0.647455	0.939027	0.952477	0.865877	0.887722	0.95386	0.571067	0.977595	0.997212	0.40631	0.288221	0.376214	0.955633	0.553382	0.990692	0.966382	17
	sites exclusive to Human Origins	171249	299741	0.924253	0.982359	0.962222	0.987074	0.959191	0.987734	0.97673	0.990391	0.97497	0.982463	0.565	0.580956	0.927973	0.93957	0.887374	0.892072	0.949694	0.440048	0.971889	0.997134	0.546609	0.430159	0.55744	0.938199	0.34914	0.985713	0.964305	21
	1240K, other sites	67096	108908	0.841825	0.955413	0.916596	0.975874	0.895238	0.979385	0.944119	0.975819	0.951648	0.960367	0.337172	0.33288	0.947629	0.954554	0.869832	0.894315	0.924761	0.296169	0.887089	0.996212	0.557522	9.85828e-05	0.555706	0.88872	0.457765	0.974951	0.974852	25
Human Origins (HO) panels	panel 13 based on a San individual and Denisovan	67557	90136	0.764244	0.940758	0.890219	0.966773	0.886547	0.970377	0.93432	0.970743	0.919334	0.947939	0.275068	0.256683	0.89012	0.918453	0.541489	0.606031	0.896546	0.404884	0.572099	0.996048	0.474146	0.00600844	0.0800041	0.700409	0.233023	0.986554	0.967768	26
	panel 4 based on a San individual	52862	106537	0.805816	0.93753	0.876144	0.96502	0.854688	0.969066	0.92758	0.967423	0.929997	0.935075	0.321632	0.228658	0.879626	0.916333	0.895343	0.864925	0.882728	0.19408	0.850911	0.984726	0.562162	0.252758	0.623732	0.798539	0.175549	0.461427	0.394864	26
	panel 5 based on a Yoruba individual	44674	82895	0.754617	0.938339	0.864618	0.97199	0.838553	0.969656	0.917799	0.965158	0.909209	0.943892	0.267816	0.223951	0.939171	0.944967	0.843145	0.889974	0.880514	0.299799	0.869288	0.914136	0.761136	0.172399	0.441302	0.834875	0.248814	0.980838	0.95612	26
	panels 4 and 5	46701	177443	0.857236	0.970145	0.929158	0.982805	0.919655	0.98327	0.958991	0.982439	0.952875	0.963342	0.436354	0.340136	0.950573	0.955608	0.918525	0.927056	0.933226	0.318405	0.933327	0.98186	0.697527	0.393139	0.731209	0.881962	0.389886	0.954286	0.859065	24
1000K & 2200K	1000K: transversions in 2 Yoruba ind. and in Altai Neand.	364079	610754	0.94772	0.983992	0.97555	0.991436	0.96983	0.993535	0.98339	0.992827	0.982774	0.986631	0.70044	0.677634	0.981473	0.982412	0.930575	0.957058	0.969161	0.615606	0.95746	0.983798	0.718934	0.476609	0.621004	0.956961	0.462047	0.996966	0.996212	14
	2200K panel = 1000K panel + 1240K panel	814915	1304074	0.985164	0.995204	0.993139	0.99767	0.989751	0.998166	0.99487	0.998068	0.9955	0.995343	0.869493	0.854046	0.982244	0.981347	0.912521	0.943103	0.979524	0.784511	0.989413	0.997966	0.537852	0.622606	0.572062	0.980585	0.773083	0.99739	0.995119	4
archaic asc.	transitions and transversions	525014	1555781	0.830983	0.948623	0.903809	0.973907	0.885799	0.975801	0.949016	0.975247	0.930976	0.953396	0.400219	0.378106	0.938766	0.944399	0.761241	0.93715	0.93807	0.70962	1	1	0.425152	1	0.845435	0.601214	1	1	1	18
	transversions	165249	484675	0.803912	0.940069	0.890896	0.970337	0.872211	0.970222	0.934608	0.969396	0.914958	0.944907	0.331792	0.340071	0.921482	0.931645	0.759378	0.872922	0.908244	0.660822	0.998338	0.999307	0.429615	0.86658	0.840024	0.574516	0.917548	0.999698	0.999374	19
MAF	retaining sites with >5% global MAF or:	2129201	3387302	0.99894	0.999671	0.999323	0.999736	0.999332	0.999573	0.999475	0.999817	0.999468	0.999449	0.994003	0.998194	0.975184	0.981708	0.899496	0.96682	0.974879	0.964939	0.994947	0.95009	0.63886	0.767492	0.0812124	0.997346	0.951872	0.994546	0.979783	7
	>5% MAF in Africans unadmixed with non-Africans	2045769	4345234	0.995491	0.998407	0.997081	0.999097	0.996986	0.999167	0.998169	0.998524	0.998371	0.99801	0.990916	0.993599	0.997539	0.998134	0.986589	0.987369	0.994841	0.897798	0.980903	0.996529	0.729403	0.906227	0.764408	0.990827	0.706669	0.998124	0.998054	1
	>5% MAF in all Africans	2109808	4195368	0.997111	0.998719	0.998107	0.999279	0.997929	0.999281	0.998474	0.998234	0.998683	0.998578	0.995697	0.996326	0.996402	0.996715	0.981869	0.993846	0.992314	0.895973	0.985589	0.996488	0.753825	0.930263	0.669529	0.990543	0.739566	0.997903	0.99775	1
	>5% MAF in Native Americans	1513207	2434343	0.976977	0.996719	0.990578	0.992614	0.982238	0.98788	0.987159	0.996861	0.987504	0.997181	0.880017	0.909331	0.955166	0.967971	0.858506	0.957247	0.961173	0.764609	0.975573	0.739603	0.37051	0.335301	0.0661799	0.970987	0.837683	0.973246	0.960952	13
	>5% MAF in Central Asians and Siberians	1843262	2972941	0.994334	0.999345	0.997439	0.999673	0.996127	0.999631	0.998612	0.999589	0.99295	0.9991	0.952654	0.97831	0.964737	0.977461	0.869865	0.965446	0.96722	0.899247	0.987632	0.652338	0.478364	0.466048	0.0231944	0.983435	0.890298	0.988524	0.954823	9
	>5% MAF in East Asians	1723831	2841709	0.988627	0.999838	0.993669	0.999049	0.993061	0.998912	0.996669	0.994348	0.993997	0.997102	0.924131	0.988765	0.959144	0.9755	0.858358	0.959177	0.96271	0.794287	0.976957	0.0688362	0.343189	0.418553	0.069519	0.982558	0.821196	0.930103	0.813672	11
	>5% MAF in Europeans	1885336	2899015	0.996921	0.997443	0.999754	0.998642	0.998586	0.998951	0.996893	0.999009	0.988039	0.99769	0.967241	0.960748	0.974406	0.979046	0.898716	0.973003	0.969911	0.940046	0.994077	0.888579	0.763269	0.641672	0.00890666	0.971005	0.922151	0.990033	0.956925	9
	>5% MAF in Middle Eastern groups	2018884	3018442	0.988572	0.997518	0.998611	0.998862	0.997766	0.999134	0.997565	0.998265	0.992878	0.997768	0.980185	0.96427	0.976968	0.980793	0.901632	0.973497	0.970375	0.427933	0.988362	0.928273	0.775539	0.760599	0.0324749	0.950396	0.363291	0.983553	0.947404	11
	>5% MAF in Papuans and Aboriginal Australians	1515022	2367290	0.970948	0.993379	0.986369	0.996905	0.978633	0.995971	0.993255	0.986979	0.989227	0.995306	0.847525	0.880368	0.941915	0.945997	0.796916	0.902423	0.951344	0.765438	0.983084	0.997481	0.142521	0.734161	0.117556	0.984465	0.759129	0.966887	0.949126	10
	>5% MAF in South Asians	1908459	3008027	0.996794	0.998705	0.99848	0.999347	0.99863	0.999511	0.998821	0.998742	0.994336	0.998882	0.975001	0.981009	0.970755	0.979811	0.886883	0.971182	0.969514	0.919742	0.99217	0.904714	0.563317	0.583403	0.00402842	0.990376	0.906634	0.991386	0.975083	9
AT/GC MAF	retaining AT/GC sites with >5% global MAF or:	323296	508728	0.97602	0.994022	0.988375	0.996542	0.986912	0.996947	0.993616	0.997565	0.990981	0.995185	0.771285	0.824657	0.972505	0.978317	0.88133	0.930425	0.960636	0.804824	0.980271	0.932616	0.61543	0.248757	0.543187	0.989206	0.750286	0.991458	0.984457	8
	AT/GC, >5% MAF in Africans unadmixed with non-Africans	309172	653567	0.969083	0.992149	0.984808	0.995224	0.982217	0.996467	0.991576	0.996459	0.990131	0.993398	0.765213	0.818406	0.991793	0.994385	0.976853	0.985182	0.984671	0.712878	0.957007	0.995575	0.711826	0.418847	0.807587	0.981292	0.596736	0.996551	0.996018	2
	AT/GC, >5% MAF in all Africans	319053	630818	0.971252	0.992992	0.986098	0.995473	0.984216	0.996473	0.992038	0.996218	0.989784	0.993863	0.772532	0.821396	0.990837	0.993224	0.969783	0.984515	0.981632	0.700009	0.965021	0.994976	0.729522	0.406502	0.799691	0.981156	0.587049	0.996336	0.995957	2
	AT/GC, >5% MAF in Native Americans	229939	366407	0.954012	0.989433	0.97515	0.989306	0.9675	0.986216	0.981234	0.993838	0.975247	0.991719	0.678119	0.729883	0.95038	0.963341	0.836263	0.899117	0.937626	0.611502	0.940698	0.443071	0.37419	0.053636	0.272637	0.960676	0.701842	0.978715	0.981712	18
	AT/GC, >5% MAF in Central Asians and Siberians	280103	447394	0.970579	0.993545	0.985176	0.99623	0.984949	0.996921	0.992866	0.997276	0.98188	0.994782	0.725956	0.802375	0.960799	0.973268	0.854895	0.915098	0.949186	0.782606	0.967749	0.0287348	0.447525	0.114773	0.330247	0.977675	0.722818	0.98586	0.979248	12
	AT/GC, >5% MAF in East Asians	261857	427465	0.964045	0.994625	0.981365	0.995154	0.979181	0.996021	0.990319	0.989903	0.983389	0.9924	0.705898	0.811349	0.957053	0.97133	0.844884	0.903021	0.942406	0.667938	0.935097	0.0572889	0.339916	0.0513375	0.178537	0.975856	0.676026	0.957871	0.936442	13
	AT/GC, >5% MAF in Europeans	285723	435343	0.974155	0.990348	0.988557	0.995653	0.98558	0.996371	0.990595	0.996488	0.975302	0.992282	0.751566	0.783997	0.96615	0.973395	0.87577	0.927704	0.950166	0.844247	0.979626	0.826733	0.707944	0.19703	0.611946	0.960692	0.742145	0.98903	0.981854	8
	AT/GC, >5% MAF in Middle Eastern groups	306450	453707	0.962436	0.990857	0.986866	0.995445	0.983789	0.996159	0.991239	0.995982	0.983514	0.993103	0.760523	0.787563	0.967155	0.974856	0.878537	0.933417	0.952722	0.319425	0.978725	0.875627	0.721601	0.331592	0.628986	0.944348	0.320822	0.981573	0.978059	12
	AT/GC, >5% MAF in Papuans and Aboriginal Australians	230124	355386	0.948413	0.984717	0.970739	0.992446	0.955654	0.993558	0.986015	0.981311	0.981601	0.987129	0.635872	0.724004	0.939036	0.944549	0.784261	0.826126	0.92951	0.586833	0.954689	0.992186	0.134699	0.336769	0.00275648	0.974173	0.570734	0.937469	0.941235	17
	AT/GC, >5% MAF in South Asians	289739	452200	0.974122	0.992314	0.986901	0.996342	0.98594	0.997007	0.992746	0.996732	0.983511	0.993674	0.746305	0.801736	0.964339	0.975551	0.86783	0.922423	0.950852	0.778128	0.97003	0.683758	0.530737	0.0988401	0.46941	0.982665	0.717987	0.989339	0.983057	11
		number of biased asc. =>		9	9	15	16	15	16	16	18	8	10	8	9	29	31	31	17	29	15	21	21	35	7	28	8	7	26	23
