# Supplementary material for: Modeling of African population history using f-statistics is biased when applying all previously proposed SNP ascertainment schemes
Source: PLoS Genet. 2023 Sep 7;19(9):e1010931. doi: 10.1371/journal.pgen.1010931 (PMC10508636; doi:10.1371/journal.pgen.1010931)
Supplement: S9 Table — Five ascertainment schemes featured in S10–S12 Tables are highlighted in bold. (XLSX) [file pgen.1010931.s026.xlsx]

## Sheet: S9 Table
	Altai		Fulani		Burmese
	Biaka		Ju|'hoan North		Dinka
	Mbuti		Igbo		Ju|'hoan North
	Saharawi		Ogiek		Sengwer
ascertainment type	f4	Z	f4	Z	f4	Z
all sites	2.35486e-05	0.807846	-5.64845e-05	-2.4432	-4.45958e-05	-1.88365
AT/GC	3.62596e-05	1.02992	-3.60887e-05	-1.32887	-4.22356e-05	-1.61515
thinned (iteration 5)	4.76385e-05	1.24712	-5.99914e-05	-2.16244	-2.5478e-05	-0.928369
1240K	0.00429317	11.1617	-0.0019209	-6.14114	-0.0018844	-5.55778
global MAF	0.00373753	8.29021	-0.00184197	-4.94475	-0.00132556	-3.41034
AFR2 MAF	0.00197227	5.39107	-0.00107591	-3.3075	-0.000753665	-2.3046
EAS MAF	0.00452068	10.2998	-0.00187333	-5.12417	-0.000895419	-2.28554
HO panel 4	0.00220027	3.25291	-0.000678398	-1.35967	-0.00154433	-3.14133
archaic asc.	-0.00242813	-6.79136	-0.00017905	-1.0857	-0.000201934	-1.23803
archaic asc., transv.	-0.00246142	-6.36103	-9.59836e-05	-0.535798	-0.000240556	-1.37072
