# Supplementary material for: Modeling of African population history using f-statistics is biased when applying all previously proposed SNP ascertainment schemes
Source: PLoS Genet. 2023 Sep 7;19(9):e1010931. doi: 10.1371/journal.pgen.1010931 (PMC10508636; doi:10.1371/journal.pgen.1010931)
Supplement: S10 Table — Sites were stratified by DAF in Africans or DAF in Europeans into three bins: nearly fixed ancestral (DAF < = 5%), non-fixed (DAF 5–95%), and nearly fixed derived (DAF > = 95%). This was done for unascertained data (all sites), for random ascertainment (AT/GC sites), and for four non-random ascertainment schemes as indicated in the leftmost column. The number and proportion of f4-informative sites falling into each DAF bin are shown. Mean DAF in four populations, mean differences in DAF between populations 1 and 2, populations 3 and 4, mean products of the DAF differences (i.e., f4-statistics) and their Z-scores are shown for these frequency bins. (XLSX) [file pgen.1010931.s027.xlsx]

## Sheet: S10 Table
ascertainment scheme				average derived allele frequency in:
	meta-population	DAF bin	no. sites	Altai	Biaka	Mbuti	Saharawi	av. (a-b)	av. (c-d)	av. (a-b) (c-d) = f4	Z-score	no. sites used for calculating f4	% sites used for calculating f4
all sites	AFR	<=5%	38883326	0.0153524	0.00400332	0.004369	0.00320414	0.011349	0.00116485	-0.000176048	-14.846	38883326	0.64389
		5-95%	4422900	0.186376	0.284748	0.281608	0.292453	-0.0983722	-0.0108449	0.00206932	6.01846	4422900	0.0732412
		>=95%	17081929	0.994576	0.999551	0.999506	0.99963	-0.00497558	-0.000124115	-4.15443e-05	-5.05577	17081929	0.282869
	EUR	<=5%	39946373	0.0161106	0.0091192	0.00954079	0.00275824	0.00699136	0.00678256	-0.000441568	-38.7035	39946373	0.661494
		5-95%	3114167	0.202029	0.278401	0.274187	0.344409	-0.0763715	-0.0702219	0.00324721	7.18758	3114167	0.0515692
		>=95%	17327607	0.989048	0.995987	0.995747	0.999039	-0.00693932	-0.00329234	0.000526587	26.3148	17327607	0.286937
AT/GC	AFR	<=5%	5237869	0.0174804	0.00459419	0.00500399	0.00360481	0.0128862	0.00139919	-0.000202261	-14.1078	5237869	0.615736
		5-95%	666914	0.172447	0.275409	0.271892	0.283391	-0.102962	-0.0114989	0.00228401	5.94229	666914	0.0783988
		>=95%	2601903	0.995305	0.999721	0.999685	0.999771	-0.00441648	-8.57225e-05	-2.74959e-05	-3.49624	2601903	0.305866
	EUR	<=5%	5401054	0.0181916	0.0103716	0.0108403	0.00310541	0.00782	0.00773485	-0.000507927	-34.5922	5401054	0.634919
		5-95%	469526	0.188943	0.269015	0.264208	0.33756	-0.0800728	-0.0733516	0.00351684	6.95558	469526	0.0551949
		>=95%	2636106	0.989826	0.996389	0.996174	0.999171	-0.00656347	-0.00299643	0.000563094	23.9019	2636106	0.309886
1240K	AFR	<=5%	165728	0.0613445	0.0151875	0.016557	0.0791161	0.046157	-0.0625591	-0.00275137	-9.73999	165728	0.181764
		5-95%	725952	0.201932	0.331276	0.326008	0.376557	-0.129344	-0.0505489	0.00636977	14.0398	725952	0.796196
		>=95%	20096	0.623059	0.983119	0.98276	0.960875	-0.360059	0.0218845	-0.00721174	-8.55472	20096	0.0220405
	EUR	<=5%	198368	0.076101	0.102779	0.103893	0.0332223	-0.0266777	0.0706704	-0.00775484	-27.7835	198368	0.217562
		5-95%	666343	0.194689	0.306817	0.301566	0.381838	-0.112128	-0.0802717	0.00588902	12.6639	666343	0.730819
		>=95%	47065	0.519601	0.805917	0.798993	0.951004	-0.286317	-0.152011	0.0347912	29.6258	47065	0.051619
global MAF	AFR	<=5%	513122	0.117703	0.0156449	0.0172028	0.120314	0.102058	-0.103112	-0.00632375	-10.5198	513122	0.145643
		5-95%	2973079	0.225446	0.338429	0.332983	0.381022	-0.112983	-0.0480386	0.00590513	12.2868	2973079	0.843871
		>=95%	36944	0.585427	0.977202	0.973476	0.893981	-0.391775	0.0794942	-0.0259562	-14.3756	36944	0.0104861
	EUR	<=5%	498801	0.166752	0.172947	0.173077	0.0631013	-0.00619536	0.109975	-0.0107323	-20.4307	498801	0.141578
		5-95%	2866222	0.208361	0.297498	0.292915	0.366368	-0.0891369	-0.0734535	0.00391053	8.1386	2866222	0.813541
		>=95%	158119	0.454749	0.704166	0.688635	0.923368	-0.249417	-0.234733	0.0474189	28.9969	158119	0.0448801
AFR2 MAF	AFR	<=5%	53286	0.0377397	0.0547048	0.0567425	0.0475266	-0.0169651	0.00921599	-0.0006799	-1.97152	53286	0.0119171
		5-95%	4413474	0.186595	0.285104	0.281942	0.292864	-0.0985082	-0.0109223	0.00207549	6.02654	4413474	0.987049
		>=95%	4625	0.735351	0.934811	0.933189	0.952054	-0.199459	-0.0188649	0.00102928	0.495381	4625	0.00103436
	EUR	<=5%	1710056	0.064145	0.127748	0.1297	0.0322023	-0.0636035	0.0974979	-0.0087295	-40.251	1710056	0.382445
		5-95%	2476700	0.220541	0.333207	0.327679	0.393365	-0.112666	-0.0656855	0.00617689	12.5488	2476700	0.5539
		>=95%	284627	0.60795	0.779353	0.767057	0.949205	-0.171403	-0.182148	0.0307723	28.7498	284627	0.0636552
archaic asc.	AFR	<=5%	1364490	0.342734	0.00246374	0.00270974	0.00579026	0.34027	-0.00308052	-0.00271744	-10.9595	1364490	0.662771
		5-95%	580958	0.498979	0.431425	0.430484	0.434934	0.0675544	-0.00445069	-0.00173435	-1.86199	580958	0.282188
		>=95%	113316	0.597727	0.989637	0.988491	0.988093	-0.391911	0.000397855	-0.0023305	-3.61911	113316	0.0550408
	EUR	<=5%	1421966	0.337378	0.0175379	0.0183304	0.00533329	0.31984	0.0129971	0.00226613	15.5867	1421966	0.69069
		5-95%	463636	0.525309	0.397386	0.396334	0.422015	0.127923	-0.0256806	-0.021958	-18.3367	463636	0.225201
		>=95%	173160	0.588947	0.906458	0.900795	0.977708	-0.317511	-0.0769139	0.0114284	15.7001	173160	0.0841088
													1
