# Supplementary material for: Modeling of African population history using f-statistics is biased when applying all previously proposed SNP ascertainment schemes
Source: PLoS Genet. 2023 Sep 7;19(9):e1010931. doi: 10.1371/journal.pgen.1010931 (PMC10508636; doi:10.1371/journal.pgen.1010931)
Supplement: S11 Table — Sites were stratified by DAF in Africans or DAF in Europeans into three bins: nearly fixed ancestral (DAF < = 5%), non-fixed (DAF 5–95%), and nearly fixed derived (DAF > = 95%). This was done for unascertained data (all sites), for random ascertainment (AT/GC sites), and for four non-random ascertainment schemes as indicated in the leftmost column The number and proportion of f4-informative sites falling into each DAF bin are shown. Mean DAF in four populations, mean differences in DAF between populations 1 and 2, populations 3 and 4, mean products of the DAF differences (i.e., f4-statistics) and their Z-scores are shown for these frequency bins. (XLSX) [file pgen.1010931.s028.xlsx]

## Sheet: S11 Table
ascertainment scheme				average derived allele frequency in:
	meta-population	DAF bin	no. sites	Fulani	Ju|'hoan North	Igbo	Ogiek	av. (a-b)	av. (c-d)	av. (a-b) (c-d) = f4	Z-score	no. sites used for calculating f4	% sites used for calculating f4
all sites	AFR	<=5%	51867384	0.00319611	0.00606586	0.00289537	0.00353302	-0.00286975	-0.00063765	-1.83762e-06	-0.591886	51867384	0.630939
		5-95%	6149286	0.29036	0.267799	0.292763	0.287622	0.0225616	0.00514056	-0.000845135	-2.82504	6149286	0.0748027
		>=95%	24190036	0.999661	0.999295	0.999712	0.999612	0.000365218	0.000100248	2.39036e-06	1.98694	24190036	0.294259
	EUR	<=5%	53357917	0.00571135	0.0110543	0.00809713	0.00630537	-0.00534294	0.00179176	7.85714e-05	8.84623	53357917	0.649071
		5-95%	4326314	0.31389	0.261984	0.290611	0.308016	0.0519057	-0.0174047	-0.0018265	-5.1152	4326314	0.0526273
		>=95%	24522364	0.997878	0.995461	0.996811	0.9976	0.00241627	-0.000788882	-6.21775e-05	-5.88531	24522364	0.298302
AT/GC	AFR	<=5%	7258497	0.00350668	0.00669925	0.00319216	0.00386158	-0.00319257	-0.000669422	-2.8702e-08	-0.0072931	7258497	0.612587
		5-95%	921846	0.280063	0.256914	0.282638	0.277238	0.023149	0.00540003	-0.000804974	-2.53908	921846	0.0778
		>=95%	3668575	0.999788	0.999533	0.99983	0.99976	0.000255458	7.01907e-05	2.34253e-06	1.81088	3668575	0.309613
	EUR	<=5%	7487196	0.00622483	0.0121083	0.00885148	0.00688088	-0.00588346	0.0019706	9.00579e-05	8.35073	7487196	0.63189
		5-95%	647754	0.305288	0.251217	0.281031	0.299004	0.054071	-0.0179721	-0.00181073	-4.76545	647754	0.0546679
		>=95%	3713941	0.998146	0.995957	0.997147	0.997884	0.00218886	-0.000736886	-6.32583e-05	-5.39879	3713941	0.313442
1240K	AFR	<=5%	185808	0.0438638	0.0396704	0.0148877	0.0376141	0.0041934	-0.0227264	-0.00168151	-14.6305	185808	0.181335
		5-95%	816649	0.362284	0.31637	0.349185	0.356682	0.0459136	-0.0074971	-0.00195151	-5.32333	816649	0.796988
		>=95%	22212	0.975678	0.970667	0.987394	0.977805	0.00501043	0.00958941	-0.000344221	-2.24765	22212	0.0216772
	EUR	<=5%	221295	0.0725864	0.127194	0.103995	0.0750548	-0.0546073	0.0289399	5.06018e-05	0.234899	221295	0.215967
		5-95%	751296	0.350586	0.290754	0.324219	0.343143	0.0598322	-0.018924	-0.00219528	-5.9036	751296	0.733208
		>=95%	52078	0.887582	0.781618	0.830715	0.875245	0.105964	-0.0445294	-0.00529354	-7.99706	52078	0.0508242
global MAF	AFR	<=5%	716787	0.0619668	0.0200908	0.0152434	0.0538891	0.041876	-0.0386457	-0.00257694	-16.6065	716787	0.146894
		5-95%	4111766	0.365335	0.317059	0.353495	0.36184	0.0482761	-0.0083452	-0.00182586	-4.42976	4111766	0.842643
		>=95%	51056	0.941966	0.96539	0.981256	0.944453	-0.0234244	0.0368027	-0.00112417	-3.13991	51056	0.0104631
	EUR	<=5%	697286	0.126621	0.162569	0.173535	0.138512	-0.0359479	0.0350229	0.000140515	0.342165	697286	0.142899
		5-95%	3970679	0.335419	0.28002	0.311406	0.329449	0.0553984	-0.0180429	-0.00199962	-5.14053	3970679	0.813733
		>=95%	211622	0.824764	0.671585	0.741907	0.802934	0.153179	-0.0610274	-0.00741894	-6.95609	211622	0.0433688
AFR2 MAF	AFR	<=5%	74613	0.0468082	0.0481496	0.0433235	0.0485673	-0.00134137	-0.00524372	-0.000407519	-2.25832	74613	0.0120075
		5-95%	6132565	0.290876	0.268182	0.293267	0.28813	0.0226938	0.00513733	-0.000848875	-2.83072	6132565	0.986913
		>=95%	6709	0.95547	0.937044	0.956253	0.946005	0.0184267	0.0102474	-0.000496845	-0.756121	6709	0.00107968
	EUR	<=5%	2399542	0.0788407	0.121491	0.122741	0.0814854	-0.0426503	0.0412557	0.00101548	5.45124	2399542	0.386159
		5-95%	3426567	0.368806	0.312647	0.349638	0.363644	0.0561594	-0.0140061	-0.00176333	-4.03865	3426567	0.551439
		>=95%	387759	0.87887	0.752241	0.813745	0.864861	0.126629	-0.0511155	-0.00421382	-6.49501	387759	0.0624022
archaic asc.	AFR	<=5%	1422921	0.00353639	0.00408766	0.00152064	0.00296538	-0.000551272	-0.00144474	-2.28403e-06	-0.1707	1422921	0.66262
		5-95%	605944	0.433903	0.429174	0.433217	0.432138	0.00472885	0.00107931	-0.000620279	-1.11068	605944	0.282174
		>=95%	118551	0.990443	0.982486	0.993357	0.990546	0.00795684	0.00281103	9.24356e-05	1.48823	118551	0.0552064
	EUR	<=5%	1482687	0.0103457	0.0207408	0.0145066	0.0112679	-0.0103951	0.00323871	-5.10194e-05	-1.00039	1482687	0.690452
		5-95%	483906	0.410489	0.394325	0.40124	0.406721	0.0161636	-0.0054804	-0.000173415	-0.283993	483906	0.225343
		>=95%	180823	0.947852	0.889147	0.922235	0.940034	0.0587052	-0.0177992	-0.00115352	-3.31777	180823	0.0842049
													1
