# Supplementary material for: Modeling of African population history using f-statistics is biased when applying all previously proposed SNP ascertainment schemes
Source: PLoS Genet. 2023 Sep 7;19(9):e1010931. doi: 10.1371/journal.pgen.1010931 (PMC10508636; doi:10.1371/journal.pgen.1010931)
Supplement: S12 Table — Sites were stratified by DAF in Africans or DAF in Europeans into three bins: nearly fixed ancestral (DAF < = 5%), non-fixed (DAF 5–95%), and nearly fixed derived (DAF > = 95%). This was done for unascertained data (all sites), for random ascertainment (AT/GC sites), and for four non-random ascertainment schemes as indicated in the leftmost column. The number and proportion of f4-informative sites falling into each DAF bin are shown. Mean DAF in four populations, mean differences in DAF between populations 1 and 2, populations 3 and 4, mean products of the DAF differences (i.e., f4-statistics) and their Z-scores are shown for these frequency bins. (XLSX) [file pgen.1010931.s029.xlsx]

## Sheet: S12 Table
ascertainment scheme				average derived allele frequency in:
	meta-population	DAF bin	no. sites	Burmese	Dinka	Ju|'hoan North	Sengwer	av. (a-b)	av. (c-d)	av. (a-b) (c-d) = f4	Z-score	no. sites used for calculating f4	% sites used for calculating f4
all sites	AFR	<=5%	51604923	0.00361079	0.00274535	0.0060634	0.00309546	0.000865434	0.00296794	-1.34715e-05	-4.36789	51604923	0.631401
		5-95%	6113283	0.287269	0.293916	0.267829	0.291192	-0.00664707	-0.0233631	-0.000563487	-1.68741	6113283	0.0747978
		>=95%	24012588	0.999579	0.999743	0.999294	0.999691	-0.000163383	-0.000397151	5.18825e-07	0.959307	24012588	0.293801
	EUR	<=5%	53087943	0.00241843	0.00728358	0.0110481	0.00657789	-0.00486515	0.0044702	8.36809e-05	10.1588	53087943	0.649547
		5-95%	4298814	0.346592	0.298105	0.261983	0.305412	0.0484872	-0.0434293	-0.000945544	-2.28066	4298814	0.0525973
		>=95%	24344015	0.999286	0.997234	0.995444	0.997491	0.00205166	-0.00204651	-0.00018507	-19.5728	24344015	0.297856
AT/GC	AFR	<=5%	7220965	0.00398402	0.00300051	0.00669632	0.00336903	0.000983514	0.00332728	-1.83518e-05	-4.74949	7220965	0.612912
		5-95%	917284	0.276796	0.284011	0.256826	0.280782	-0.00721514	-0.0239562	-0.000490715	-1.37715	917284	0.0778587
		>=95%	3643149	0.99972	0.999849	0.99953	0.999819	-0.000129169	-0.000288109	2.47992e-06	2.70416	3643149	0.309229
	EUR	<=5%	7448705	0.00266993	0.00792985	0.0121048	0.00715131	-0.00525992	0.00495351	8.92917e-05	9.16175	7448705	0.632243
		5-95%	644315	0.3395	0.289208	0.25111	0.296388	0.0502922	-0.0452779	-0.00088833	-1.93699	644315	0.0546892
		>=95%	3688376	0.999401	0.99756	0.995944	0.997766	0.0018406	-0.00182237	-0.000180696	-17.8295	3688376	0.313068
1240K	AFR	<=5%	185776	0.102048	0.0146996	0.0396835	0.026872	0.087348	0.0128116	-0.00232798	-16.6212	185776	0.18138
		5-95%	816268	0.38109	0.355197	0.316411	0.357732	0.0258936	-0.041321	-0.00192449	-4.59857	816268	0.796955
		>=95%	22190	0.9484	0.988929	0.970604	0.984017	-0.0405288	-0.0134126	-0.000514496	-2.33301	22190	0.021665
	EUR	<=5%	221282	0.0346899	0.0914448	0.127176	0.0794092	-0.0567549	0.0477669	-0.000155894	-0.658514	221282	0.216046
		5-95%	750868	0.390987	0.332787	0.290762	0.340939	0.0582001	-0.0501763	-0.00183126	-4.29948	750868	0.733102
		>=95%	52084	0.956513	0.854328	0.781808	0.86899	0.102184	-0.0871821	-0.0116211	-18.7591	52084	0.0508517
global MAF	AFR	<=5%	711440	0.173098	0.0189933	0.0201258	0.0373864	0.154105	-0.0172605	-0.00308275	-16.533	711440	0.146724
		5-95%	4086812	0.382835	0.361208	0.317066	0.362978	0.0216275	-0.0459117	-0.00111944	-2.40049	4086812	0.842843
		>=95%	50592	0.849922	0.980213	0.965392	0.964596	-0.130291	0.000796404	-0.000737037	-1.51807	50592	0.0104338
	EUR	<=5%	692601	0.0929381	0.168155	0.162674	0.147403	-0.0752173	0.0152711	0.00197057	4.17672	692601	0.142838
		5-95%	3945569	0.37261	0.319445	0.280018	0.326833	0.0531646	-0.0468155	-0.00105665	-2.34261	3945569	0.813714
		>=95%	210671	0.931287	0.771022	0.671435	0.79359	0.160266	-0.122156	-0.018993	-19.9997	210671	0.0434477
AFR2 MAF	AFR	<=5%	74186	0.0473202	0.0430539	0.048247	0.0807655	0.0042663	-0.0325185	-0.00105165	-4.12336	74186	0.0120089
		5-95%	6096746	0.287782	0.294425	0.268207	0.291733	-0.00664212	-0.0235265	-0.000565233	-1.68933	6096746	0.986912
		>=95%	6664	0.950593	0.963648	0.936337	0.931923	-0.0130552	0.00441427	-0.00122288	-2.60641	6664	0.00107874
	EUR	<=5%	2385634	0.0186721	0.108982	0.121501	0.0927598	-0.09031	0.0287414	0.00131055	7.45896	2385634	0.386175
		5-95%	3405679	0.395486	0.358374	0.312609	0.363776	0.0371123	-0.0511666	-0.000611675	-1.14218	3405679	0.551296
		>=95%	386279	0.965463	0.839159	0.75205	0.855931	0.126304	-0.103881	-0.0118455	-21.0318	386279	0.0625291
archaic asc.	AFR	<=5%	1421754	0.00870298	0.00138139	0.00409412	0.00229857	0.00732159	0.00179555	-1.08239e-05	-0.822076	1421754	0.662689
		5-95%	605174	0.435792	0.433554	0.429176	0.43339	0.00223765	-0.00421346	-0.000863618	-1.32658	605174	0.282076
		>=95%	118504	0.984929	0.994261	0.982481	0.99253	-0.00933232	-0.0100499	7.82908e-05	1.25177	118504	0.0552355
	EUR	<=5%	1481463	0.00776715	0.0127373	0.0207392	0.0115495	-0.00497014	0.00918968	-0.000457234	-10.1429	1481463	0.69052
		5-95%	483239	0.422284	0.403168	0.394338	0.406309	0.0191165	-0.011971	0.00198131	3.26354	483239	0.225241
		>=95%	180730	0.980746	0.932149	0.889123	0.939017	0.0485974	-0.0498937	-0.00447531	-13.9228	180730	0.0842394
													1
